# Supplementary material for: A blood based 12-miRNA signature of Alzheimer disease patients
Source: Genome Biol. 2013 Jul 29;14(7):R78. doi: 10.1186/gb-2013-14-7-r78 (PMC4053778; doi:10.1186/gb-2013-14-7-r78)
Supplement: Additional file 1 — Table S1. Table listing the 180 significantly dys-regulated miRNAs (140 unique mature miRNAs). [file gb-2013-14-7-r78-S1.XLSX]

## Sheet: statistics
precursor	mature	mean AD	mean C	qmean	logqmean	median AD	median C	qmedian	logqmedian	ttest rawp	ttest adjp	AUC	wmw rawp	wmw adjp
hsa-mir-144	hsa-miR-144-5p	440.741	1424.22	0.309462	-1.69217	264.121	1325.7	0.199232	-2.32748	2.91772e-08	2.92939e-06	0.913826	3.32814e-08	8.35363e-06
hsa-mir-30d	hsa-miR-30d-5p	18676.4	10114.7	1.84646	0.884764	17874.9	9946.63	1.79708	0.845656	8.17041e-14	4.10155e-11	0.0819129	2.1587e-08	8.35363e-06
hsa-let-7f-1	hsa-let-7f-5p	11622.6	16403.2	0.708553	-0.497052	11672.7	16431.2	0.710398	-0.493301	1.39318e-07	6.35798e-06	0.902936	7.07561e-08	9.48585e-06
hsa-let-7f-2	hsa-let-7f-5p	12347.6	17770.9	0.694824	-0.52528	12043.8	17337.6	0.694665	-0.525612	3.90488e-07	1.01157e-05	0.901989	7.55845e-08	9.48585e-06
hsa-let-7a-1	hsa-let-7a-5p	14249.7	21348	0.667498	-0.583164	13484	18412.2	0.732341	-0.449413	4.08684e-05	0.00043651	0.885417	2.5583e-07	1.63149e-05
hsa-let-7a-3	hsa-let-7a-5p	13566.5	19575.1	0.693049	-0.528971	12957.6	18805.7	0.689023	-0.537377	5.89856e-06	8.22522e-05	0.891098	1.71247e-07	1.63149e-05
hsa-mir-151a	hsa-miR-151a-3p	5460.8	2852.91	1.91411	0.936675	5080.56	2730.74	1.8605	0.895693	5.17266e-09	7.28711e-07	0.114583	2.59999e-07	1.63149e-05
hsa-mir-4781	hsa-miR-4781-3p	30.5028	12.3601	2.46785	1.30326	28.6321	11.85	2.41621	1.27275	4.12946e-10	1.03649e-07	0.113163	2.4447e-07	1.63149e-05
brain-mir-112	brain-mir-112	15.9356	5.5763	2.85773	1.51487	15.8071	4.67143	3.38379	1.75864	5.80646e-09	7.28711e-07	0.12358	5.09331e-07	2.84093e-05
hsa-let-7a-2	hsa-let-7a-5p	14962.7	22600	0.662067	-0.59495	14219.1	20491.9	0.693889	-0.527223	0.000125317	0.000998561	0.871212	6.80056e-07	3.10353e-05
hsa-mir-17	hsa-miR-17-3p	51.1086	144.497	0.353701	-1.4994	45.4821	112.357	0.4048	-1.30472	0.00151399	0.00617905	0.873106	6.40702e-07	3.10353e-05
hsa-let-7g	hsa-let-7g-5p	2481.52	4821.68	0.514658	-0.958313	2123.97	4740.41	0.448056	-1.15825	5.19206e-05	0.000521283	0.869318	8.08626e-07	3.38275e-05
hsa-mir-3157	hsa-miR-3157-3p	11.3423	4.73929	2.39324	1.25897	11.825	4.3	2.75	1.45943	9.04262e-08	4.5394e-06	0.133996	1.04192e-06	4.02341e-05
hsa-mir-15a	hsa-miR-15a-5p	960.653	2351.43	0.40854	-1.29145	818.943	2003.33	0.408791	-1.29056	0.000107588	0.000885397	0.860322	1.50518e-06	5.39715e-05
hsa-mir-101-1	hsa-miR-101-3p	212.609	653.754	0.325213	-1.62054	83.7607	639.318	0.131016	-2.93219	6.10194e-05	0.000600622	0.857481	1.84475e-06	6.17375e-05
hsa-mir-101-2	hsa-miR-101-3p	216.986	664.719	0.326432	-1.61514	83.7607	639.318	0.131016	-2.93219	6.82365e-05	0.000658745	0.855587	2.09014e-06	6.55755e-05
hsa-mir-148a	hsa-miR-148a-3p	634.886	2104.97	0.301613	-1.72923	376.546	1187.23	0.317164	-1.6567	0.00135034	0.00564892	0.85464	2.22068e-06	6.55755e-05
hsa-mir-148b	hsa-miR-148b-5p	36.1601	18.0179	2.0069	1.00497	36.0643	15.9714	2.25805	1.17508	6.33546e-08	3.9755e-06	0.149148	2.85134e-06	7.95208e-05
hsa-mir-5001	hsa-miR-5001-3p	23.8345	11.512	2.0704	1.04991	21.7607	9.50714	2.28888	1.19464	2.59278e-07	8.13484e-06	0.153883	3.87706e-06	9.73142e-05
hsa-mir-98	hsa-miR-98	163.332	309.253	0.52815	-0.920981	151.596	296.393	0.511471	-0.967275	4.31731e-05	0.000451519	0.846591	3.75181e-06	9.73142e-05
hsa-mir-30a	hsa-miR-30a-5p	15796.7	10335.4	1.52841	0.612031	16431.2	10289.8	1.59685	0.675226	3.68357e-08	3.08192e-06	0.158144	4.85722e-06	0.000116111
hsa-mir-660	hsa-miR-660-5p	45.8696	136.739	0.335453	-1.57582	28.5964	96.5286	0.296248	-1.75512	0.000616382	0.00318501	0.840909	5.40856e-06	0.000123414
hsa-let-7e	hsa-let-7e-5p	7531.89	11096.8	0.678743	-0.559063	7253.16	11550.2	0.62797	-0.671232	1.9007e-06	3.66981e-05	0.836174	7.00024e-06	0.000152788
hsa-mir-29c	hsa-miR-29c-3p	64.029	109.334	0.585629	-0.771941	59.0893	108.607	0.544064	-0.878151	1.34785e-05	0.000178058	0.831913	9.49855e-06	0.000198678
brain-mir-431	brain-mir-431	9.9375	4.08312	2.4338	1.28321	9.33929	4.1	2.27787	1.18769	2.04882e-06	3.8093e-05	0.17803	1.74439e-05	0.00024473
hsa-mir-144	hsa-miR-144-3p	89.2	192.799	0.462659	-1.11198	21.2321	127.286	0.166807	-2.58375	0.052953	0.123067	0.826705	1.31021e-05	0.00024473
hsa-mir-425	hsa-miR-425-5p	8286.06	4714.11	1.75772	0.813702	7467.34	3650.97	2.0453	1.03231	1.136e-06	2.47944e-05	0.178977	1.80379e-05	0.00024473
hsa-mir-548h-1	hsa-miR-548h-5p	7.11458	15.3169	0.464493	-1.10627	5.48571	12.5929	0.435621	-1.19885	0.000185473	0.00129316	0.822443	1.69531e-05	0.00024473
hsa-mir-548h-2	hsa-miR-548h-5p	7.11458	15.3169	0.464493	-1.10627	5.48571	12.5929	0.435621	-1.19885	0.000185473	0.00129316	0.822443	1.69531e-05	0.00024473
hsa-mir-548h-3	hsa-miR-548h-5p	7.11458	15.3169	0.464493	-1.10627	5.48571	12.5929	0.435621	-1.19885	0.000185473	0.00129316	0.822443	1.69531e-05	0.00024473
hsa-mir-548h-4	hsa-miR-548h-5p	7.11458	15.3169	0.464493	-1.10627	5.48571	12.5929	0.435621	-1.19885	0.000185473	0.00129316	0.822443	1.69531e-05	0.00024473
hsa-mir-548h-5	hsa-miR-548h-5p	7.30625	15.7182	0.464828	-1.10523	5.72143	14.0393	0.40753	-1.29502	0.000131239	0.00101357	0.826231	1.34837e-05	0.00024473
hsa-mir-550a-1	hsa-miR-550a-3-5p	90.4321	54.9756	1.64495	0.718043	89.025	52.7571	1.68745	0.754844	2.08947e-07	6.99276e-06	0.176136	1.55373e-05	0.00024473
hsa-mir-550a-1	hsa-miR-550a-5p	90.7198	54.9756	1.65018	0.722625	89.025	52.7571	1.68745	0.754844	1.881e-07	6.99276e-06	0.176136	1.554e-05	0.00024473
hsa-mir-550a-2	hsa-miR-550a-3-5p	90.4321	54.9756	1.64495	0.718043	89.025	52.7571	1.68745	0.754844	2.08947e-07	6.99276e-06	0.176136	1.55373e-05	0.00024473
hsa-mir-550a-2	hsa-miR-550a-5p	90.7198	54.9756	1.65018	0.722625	89.025	52.7571	1.68745	0.754844	1.881e-07	6.99276e-06	0.176136	1.554e-05	0.00024473
hsa-mir-550a-3	hsa-miR-550a-3-5p	74.7557	45.8536	1.63031	0.705149	73.9286	45.0179	1.64221	0.715635	3.22746e-07	9.53051e-06	0.178504	1.79421e-05	0.00024473
hsa-mir-1285-1	hsa-miR-1285-5p	11.4661	4.42143	2.5933	1.37479	10.6	4.14286	2.55862	1.35537	8.2696e-08	4.5394e-06	0.181345	2.12885e-05	0.000281232
hsa-mir-26b	hsa-miR-26b-3p	112.919	50.9873	2.21466	1.14708	108.25	39.0321	2.77336	1.47163	5.75102e-08	3.9755e-06	0.182292	2.25017e-05	0.000289637
hsa-mir-186	hsa-miR-186-5p	6266.44	3507.44	1.78661	0.837226	5641.1	3546.47	1.59062	0.669592	2.41153e-06	4.17445e-05	0.184186	2.4499e-05	0.000307462
hsa-mir-128-2	hsa-miR-128	1822.13	1041.47	1.74957	0.807004	1707.01	999.671	1.70758	0.771949	3.44129e-07	9.59739e-06	0.184659	2.55284e-05	0.000312568
hsa-mir-128-1	hsa-miR-128	1923.32	1090.77	1.76327	0.818254	1840.63	1046.93	1.75812	0.814036	4.03015e-07	1.01157e-05	0.18608	2.7839e-05	0.000327536
hsa-mir-361	hsa-miR-361-5p	83.2924	43.8854	1.89795	0.924444	72.9857	35.8964	2.03323	1.02377	1.76425e-06	3.54261e-05	0.18608	2.80559e-05	0.000327536
hsa-mir-199a-1	hsa-miR-199a-3p	7.43214	19.9455	0.372623	-1.42421	6.35714	17.1286	0.371143	-1.42995	0.000662712	0.00318501	0.812027	3.15063e-05	0.000336514
hsa-mir-199a-1	hsa-miR-199b-3p	7.43214	19.9455	0.372623	-1.42421	6.35714	17.1286	0.371143	-1.42995	0.000662712	0.00318501	0.812027	3.15063e-05	0.000336514
hsa-mir-199b	hsa-miR-199a-3p	7.43214	19.9455	0.372623	-1.42421	6.35714	17.1286	0.371143	-1.42995	0.000662712	0.00318501	0.812027	3.15063e-05	0.000336514
hsa-mir-199b	hsa-miR-199b-3p	7.43214	19.9455	0.372623	-1.42421	6.35714	17.1286	0.371143	-1.42995	0.000662712	0.00318501	0.812027	3.15063e-05	0.000336514
hsa-mir-363	hsa-miR-363-3p	11001.5	6963.97	1.57977	0.659718	9603.49	6868.4	1.39821	0.483584	1.39244e-06	2.91252e-05	0.189394	3.33475e-05	0.000348759
brain-mir-53	brain-mir-53	11.1549	5.19935	2.14544	1.10128	10.5643	5.60357	1.88528	0.914777	3.04337e-06	4.85117e-05	0.191761	3.92588e-05	0.000402203
hsa-mir-190a	hsa-miR-190a	3.73065	8.02435	0.464917	-1.10496	1.95714	7.26429	0.26942	-1.89207	0.000666187	0.00318501	0.805871	4.4996e-05	0.000426319
hsa-mir-199a-2	hsa-miR-199a-3p	7.62411	20.4097	0.373552	-1.42062	6.69286	17.9071	0.373753	-1.41984	0.000800766	0.00362148	0.806345	4.38006e-05	0.000426319
hsa-mir-199a-2	hsa-miR-199b-3p	7.62411	20.4097	0.373552	-1.42062	6.69286	17.9071	0.373753	-1.41984	0.000800766	0.00362148	0.806345	4.38006e-05	0.000426319
hsa-mir-625	hsa-miR-625-5p	13.1503	6.39091	2.05766	1.041	11.6107	5.37857	2.1587	1.11016	0.000167802	0.00127631	0.194129	4.50098e-05	0.000426319
hsa-let-7c	hsa-let-7c	10094	14191.5	0.711271	-0.491528	8648.27	14464.2	0.59791	-0.741999	0.00101926	0.00444929	0.804924	4.61112e-05	0.000428663
hsa-mir-4659a	hsa-miR-4659a-3p	12.7433	5.75942	2.2126	1.14574	11	5.12857	2.14485	1.10087	1.61673e-05	0.000208102	0.196023	5.01402e-05	0.000457643
brain-mir-219	brain-mir-219	42.3857	23.8818	1.77481	0.827665	39.0643	20.9464	1.86496	0.899146	5.89192e-06	8.22522e-05	0.201705	6.92185e-05	0.000565986
hsa-mir-1294	hsa-miR-1294	16.693	37.9445	0.439932	-1.18465	13.6036	33.5964	0.404911	-1.30432	0.000883215	0.00392366	0.795455	8.11773e-05	0.000565986
hsa-mir-30c-2	hsa-miR-30c-5p	5102.28	2750.91	1.85476	0.891233	5032.49	2280.94	2.20632	1.14164	2.37256e-06	4.17445e-05	0.202652	7.21181e-05	0.000565986
hsa-mir-3127	hsa-miR-3127-3p	11.2479	3.41558	3.29312	1.71945	9.22857	3.475	2.6557	1.40909	9.5752e-06	0.000129912	0.202178	7.10626e-05	0.000565986
hsa-mir-5010	hsa-miR-5010-3p	222.792	119.885	1.85838	0.894042	187.096	109.8	1.70397	0.768904	5.5194e-06	8.14923e-05	0.204545	8.10257e-05	0.000565986
hsa-mir-548aj-2	hsa-miR-548aj-5p	6.21086	13.4438	0.461986	-1.11408	4.76786	11.0071	0.43316	-1.20703	0.000367816	0.00209822	0.795455	8.1154e-05	0.000565986
hsa-mir-548aj-2	hsa-miR-548ar-5p	6.21086	13.4438	0.461986	-1.11408	4.76786	11.0071	0.43316	-1.20703	0.000367816	0.00209822	0.795455	8.1154e-05	0.000565986
hsa-mir-548aj-2	hsa-miR-548g-5p	6.21086	13.4438	0.461986	-1.11408	4.76786	11.0071	0.43316	-1.20703	0.000367816	0.00209822	0.795455	8.1154e-05	0.000565986
hsa-mir-548aj-2	hsa-miR-548x-5p	6.21086	13.4438	0.461986	-1.11408	4.76786	11.0071	0.43316	-1.20703	0.000367816	0.00209822	0.795455	8.1154e-05	0.000565986
hsa-mir-548g	hsa-miR-548aj-5p	6.21086	13.4438	0.461986	-1.11408	4.76786	11.0071	0.43316	-1.20703	0.000367816	0.00209822	0.795455	8.1154e-05	0.000565986
hsa-mir-548g	hsa-miR-548ar-5p	6.21086	13.4438	0.461986	-1.11408	4.76786	11.0071	0.43316	-1.20703	0.000367816	0.00209822	0.795455	8.1154e-05	0.000565986
hsa-mir-548g	hsa-miR-548g-5p	6.21086	13.4438	0.461986	-1.11408	4.76786	11.0071	0.43316	-1.20703	0.000367816	0.00209822	0.795455	8.1154e-05	0.000565986
hsa-mir-548g	hsa-miR-548x-5p	6.21086	13.4438	0.461986	-1.11408	4.76786	11.0071	0.43316	-1.20703	0.000367816	0.00209822	0.795455	8.1154e-05	0.000565986
hsa-mir-548x	hsa-miR-548aj-5p	6.21086	13.4438	0.461986	-1.11408	4.76786	11.0071	0.43316	-1.20703	0.000367816	0.00209822	0.795455	8.1154e-05	0.000565986
hsa-mir-548x	hsa-miR-548ar-5p	6.21086	13.4438	0.461986	-1.11408	4.76786	11.0071	0.43316	-1.20703	0.000367816	0.00209822	0.795455	8.1154e-05	0.000565986
hsa-mir-548x	hsa-miR-548g-5p	6.21086	13.4438	0.461986	-1.11408	4.76786	11.0071	0.43316	-1.20703	0.000367816	0.00209822	0.795455	8.1154e-05	0.000565986
hsa-mir-548x	hsa-miR-548x-5p	6.21086	13.4438	0.461986	-1.11408	4.76786	11.0071	0.43316	-1.20703	0.000367816	0.00209822	0.795455	8.1154e-05	0.000565986
hsa-mir-589	hsa-miR-589-5p	453.369	311.364	1.45608	0.542087	429.757	310.414	1.38446	0.469327	2.55614e-06	4.27727e-05	0.205019	8.25834e-05	0.000567902
hsa-mir-126	hsa-miR-126-3p	87.5493	194.42	0.45031	-1.15101	62.725	142.757	0.439383	-1.18645	0.00323771	0.0122205	0.792614	9.48691e-05	0.000643571
hsa-mir-548ar	hsa-miR-548ar-5p	5.80074	12.3575	0.469412	-1.09107	4.33571	10.05	0.431414	-1.21285	0.000428932	0.00238566	0.79214	9.74356e-05	0.000652169
hsa-mir-30c-1	hsa-miR-30c-5p	5093.75	2759.65	1.84579	0.884242	4984.43	2280.94	2.18525	1.1278	3.09238e-06	4.85117e-05	0.208333	9.90049e-05	0.000653954
hsa-mir-107	hsa-miR-107	4365.66	6597.26	0.661738	-0.595667	3650.97	6697.81	0.545099	-0.87541	2.99615e-05	0.000366846	0.788352	0.000118514	0.000771818
hsa-mir-330	hsa-miR-330-5p	17.5676	9.24221	1.9008	0.926604	16.3714	7.70357	2.12517	1.08758	4.72684e-06	7.19053e-05	0.211648	0.000119924	0.000771818
hsa-mir-29a	hsa-miR-29a-3p	70.3396	107.132	0.656566	-0.606987	65.5429	111.814	0.586176	-0.770594	0.000212871	0.00142482	0.785985	0.000136265	0.000865887
hsa-mir-152	hsa-miR-152	19.3256	46.6497	0.414271	-1.27135	16.0786	28.7643	0.558977	-0.839139	0.00489615	0.0174317	0.785511	0.000140025	0.000878654
hsa-mir-103a-2	hsa-miR-103a-3p	5018.14	7537.89	0.665723	-0.587007	4384.6	7253.16	0.604508	-0.726166	4.08359e-05	0.00043651	0.785038	0.000142572	0.000883595
hsa-mir-103a-1	hsa-miR-103a-3p	4957.55	7438.81	0.666444	-0.585445	4384.6	7253.16	0.604508	-0.726166	3.08055e-05	0.000368199	0.784091	0.000150159	0.00091391
hsa-mir-143	hsa-miR-143-3p	154.867	273.999	0.565211	-0.823139	114.836	233.171	0.492495	-1.02182	0.000432461	0.00238566	0.784091	0.000151105	0.00091391
hsa-mir-3909	hsa-miR-3909	12.883	6.83214	1.88565	0.915063	11.45	5.29286	2.16329	1.11323	0.000718705	0.00337187	0.21733	0.000163115	0.000974805
hsa-let-7i	hsa-let-7i-5p	5936.48	8833.61	0.672034	-0.573395	4142.14	8302.36	0.498911	-1.00314	0.0031605	0.0120195	0.777936	0.000207102	0.00122312
hsa-mir-106b	hsa-miR-106b-3p	2701.81	3980.18	0.678816	-0.558907	2600.93	3757.74	0.692153	-0.530837	0.000444761	0.00242685	0.773674	0.000253215	0.00147807
hsa-mir-340	hsa-miR-340-3p	36.3311	18.6945	1.94341	0.958593	36.2321	12.3214	2.94058	1.5561	0.000211382	0.00142482	0.229167	0.000303741	0.0016942
hsa-mir-548k	hsa-miR-548av-5p	7.05119	14.7003	0.479662	-1.05991	5.48571	12.3464	0.444316	-1.17034	0.00111815	0.00479751	0.770833	0.000303741	0.0016942
hsa-mir-548k	hsa-miR-548k	7.05119	14.7003	0.479662	-1.05991	5.48571	12.3464	0.444316	-1.17034	0.00111815	0.00479751	0.770833	0.000303741	0.0016942
hsa-mir-5690	hsa-miR-5690	19.4949	9.85357	1.97846	0.984381	16.8679	9.525	1.7709	0.824486	9.84214e-05	0.000851262	0.228693	0.000296486	0.0016942
hsa-mir-148b	hsa-miR-148b-3p	299.238	483.42	0.619002	-0.691983	214.793	404.757	0.530671	-0.914111	0.0157073	0.0468138	0.768939	0.000334217	0.00182366
hsa-mir-28	hsa-miR-28-3p	1549.74	825.369	1.87763	0.908916	1584.76	759.293	2.08715	1.06153	7.694e-07	1.83923e-05	0.231061	0.00033225	0.00182366
hsa-mir-29b-1	hsa-miR-29b-3p	17.8335	33.7977	0.527653	-0.922338	17.4	31.3857	0.554392	-0.851021	0.000783758	0.0036096	0.766572	0.0003778	0.00199661
hsa-mir-29b-2	hsa-miR-29b-3p	17.8335	33.7977	0.527653	-0.922338	17.4	31.3857	0.554392	-0.851021	0.000783758	0.0036096	0.766572	0.0003778	0.00199661
hsa-mir-378a	hsa-miR-378a-5p	15.7012	9.46818	1.65831	0.729715	14.425	7.025	2.05338	1.038	0.000382917	0.00215982	0.233428	0.000377845	0.00199661
hsa-mir-2110	hsa-miR-2110	59.2652	35.9474	1.64866	0.721297	57.0786	27.9929	2.03904	1.02789	0.00192178	0.00771788	0.234848	0.000405819	0.00212209
hsa-mir-3074	hsa-miR-3074-5p	36.7812	24.9055	1.47683	0.562505	31.5643	22.1607	1.42434	0.510289	0.000465362	0.00251195	0.236742	0.000446378	0.00231012
hsa-mir-339	hsa-miR-339-3p	196.355	130.794	1.50126	0.586172	177.507	123.771	1.43415	0.520199	4.74203e-05	0.000485816	0.237216	0.000455804	0.00233483
hsa-mir-30e	hsa-miR-30e-3p	265.731	170.146	1.56178	0.643192	231.979	167.029	1.38886	0.473897	0.000329551	0.00209822	0.239583	0.000513608	0.00260436
hsa-mir-371b	hsa-miR-371b-5p	7.97411	4.20584	1.89596	0.922928	6.97143	3.53571	1.97172	0.979453	0.000120185	0.000973111	0.242898	0.000606485	0.00304455
hsa-mir-30a	hsa-miR-30a-3p	175.608	103.201	1.70161	0.766904	167.986	90.9464	1.84708	0.88525	0.00018118	0.00129316	0.245265	0.000680752	0.00338354
hsa-let-7b	hsa-let-7b-3p	68.3071	42.9977	1.58862	0.667776	65.2714	35.3857	1.84457	0.883285	0.00118227	0.0049874	0.246212	0.000712684	0.00350753
hsa-mir-345	hsa-miR-345-5p	657.219	461.717	1.42342	0.509364	648.186	432.35	1.49922	0.584208	3.90952e-05	0.00043651	0.24858	0.000795711	0.00387812
brain-mir-293	brain-mir-293	5.9186	3.05065	1.94011	0.95614	4.78929	2.90357	1.64945	0.721982	0.000100049	0.000851262	0.249527	0.000837382	0.00404198
hsa-mir-1468	hsa-miR-1468	127.292	51.3552	2.47865	1.30955	124.586	46.2679	2.69271	1.42906	1.04758e-06	2.39038e-05	0.250473	0.000876532	0.00419066
brain-mir-161	brain-mir-161	26.5024	16.7705	1.5803	0.6602	24	15	1.6	0.678072	0.000632161	0.00318501	0.250947	0.000896643	0.00424637
hsa-mir-99b	hsa-miR-99b-5p	782.317	586.921	1.33292	0.414586	511.2	227.482	2.24721	1.16813	0.466123	0.617398	0.253788	0.00102584	0.00481281
hsa-mir-16-2	hsa-miR-16-2-3p	643.02	1052.73	0.61081	-0.711206	480.164	849.057	0.565526	-0.822334	0.0134122	0.0417029	0.743845	0.00114632	0.00532827
brain-mir-23	brain-mir-23	22.9856	14.4744	1.58802	0.66723	23.0929	13.2929	1.73724	0.796795	0.00101494	0.00444929	0.258049	0.00125355	0.00577324
hsa-mir-505	hsa-miR-505-3p	11.1565	6.90877	1.61484	0.691391	9.52857	5.61429	1.6972	0.763157	0.0029307	0.011317	0.259943	0.00137023	0.00625324
brain-mir-188	brain-mir-188	7.81682	3.61234	2.16392	1.11365	6.55714	3.10714	2.11034	1.07748	9.32594e-05	0.000836004	0.261837	0.00149555	0.00652839
brain-mir-189	brain-mir-189	7.81682	3.61234	2.16392	1.11365	6.55714	3.10714	2.11034	1.07748	9.32594e-05	0.000836004	0.261837	0.00149555	0.00652839
brain-mir-190	brain-mir-190	7.81682	3.61234	2.16392	1.11365	6.55714	3.10714	2.11034	1.07748	9.32594e-05	0.000836004	0.261837	0.00149555	0.00652839
brain-mir-192	brain-mir-192	7.81682	3.61234	2.16392	1.11365	6.55714	3.10714	2.11034	1.07748	9.32594e-05	0.000836004	0.261837	0.00149555	0.00652839
hsa-mir-576	hsa-miR-576-5p	417.83	311.568	1.34106	0.423369	393.307	291.279	1.35028	0.433257	0.00268532	0.0104498	0.261364	0.00145905	0.00652839
hsa-mir-340	hsa-miR-340-5p	17.1592	29.9494	0.572942	-0.80354	11.6857	29.9429	0.390267	-1.35747	0.00330705	0.0123891	0.736269	0.0016315	0.00706047
hsa-mir-221	hsa-miR-221-3p	171.136	263.219	0.650164	-0.621124	77.2786	198.814	0.388697	-1.36328	0.102041	0.207387	0.735322	0.00170231	0.00730391
hsa-mir-223	hsa-miR-223-3p	556.305	822.045	0.676734	-0.56334	487.336	724.186	0.672943	-0.571444	0.00463619	0.0167437	0.734375	0.00177561	0.00749734
hsa-mir-4746	hsa-miR-4746-5p	25.8515	17.1409	1.50817	0.592804	23.8143	12.8393	1.8548	0.891262	0.0124205	0.0389692	0.265625	0.00177726	0.00749734
hsa-mir-641	hsa-miR-641	16.1689	10.0266	1.6126	0.689386	15.6357	9.625	1.62449	0.699987	0.000595056	0.00311165	0.266572	0.00185575	0.00776321
hsa-mir-484	hsa-miR-484	34496.1	21915.5	1.57405	0.654481	33664.2	18412.2	1.82837	0.870557	0.000692446	0.00327932	0.269886	0.0020076	0.00832905
hsa-mir-378d-1	hsa-miR-378d	15.8055	25.9756	0.608474	-0.716733	10.7	25.2036	0.424543	-1.23602	0.0134579	0.0417029	0.72964	0.00220117	0.00905727
hsa-mir-532	hsa-miR-532-5p	525.026	764.841	0.686452	-0.542769	487.336	759.364	0.641768	-0.639876	0.00419964	0.0152769	0.727273	0.00243653	0.00994423
hsa-mir-10a	hsa-miR-10a-5p	1137.32	664.679	1.71109	0.774913	1118.88	672.414	1.66397	0.734631	0.000205261	0.00141152	0.275568	0.00275786	0.0111649
hsa-mir-126	hsa-miR-126-5p	364.996	769.431	0.474371	-1.07591	182.5	538.693	0.338783	-1.56157	0.0320477	0.0792508	0.723958	0.00282742	0.0113549
hsa-mir-378d-2	hsa-miR-378d	17.3598	27.7711	0.625104	-0.677832	12.2	25.4821	0.478767	-1.06261	0.0168321	0.0480098	0.720644	0.0032669	0.0130157
hsa-mir-378g	hsa-miR-378g	17.424	27.6825	0.629422	-0.6679	12.2	25.4821	0.478767	-1.06261	0.0176131	0.049673	0.719697	0.00340285	0.0134506
brain-mir-403	brain-mir-403	7.45015	3.51753	2.118	1.08271	6.12143	3.475	1.76156	0.816855	9.86672e-05	0.000851262	0.28267	0.00376435	0.0146489
hsa-mir-378f	hsa-miR-378f	17.6079	27.5266	0.639668	-0.644606	11.3821	26.0357	0.437174	-1.19372	0.0251381	0.0643842	0.71733	0.00376435	0.0146489
hsa-mir-30b	hsa-miR-30b-5p	711.542	473.242	1.50355	0.58837	664.921	415.457	1.60046	0.678484	0.00146763	0.00603894	0.283144	0.00383108	0.0147939
hsa-mir-26a-1	hsa-miR-26a-5p	8829.43	5966.45	1.47985	0.565448	8400.1	5459.49	1.53862	0.621641	0.000642331	0.00318501	0.283617	0.00388015	0.014869
hsa-let-7f-1	hsa-let-7f-1-3p	6.72589	4.10617	1.638	0.711933	6.97143	3.58571	1.94422	0.959194	0.00173937	0.00704163	0.284091	0.00399908	0.0152086
hsa-mir-4435-1	hsa-miR-4435	72.1841	47.0458	1.53434	0.617615	69.5107	43.4179	1.60097	0.678947	0.000545014	0.00287997	0.284564	0.00407645	0.0152715
hsa-mir-4435-2	hsa-miR-4435	72.1841	47.0458	1.53434	0.617615	69.5107	43.4179	1.60097	0.678947	0.000545014	0.00287997	0.284564	0.00407645	0.0152715
hsa-mir-654	hsa-miR-654-3p	51.0228	31.9795	1.59548	0.673992	39.8393	20.6679	1.9276	0.946803	0.084008	0.181776	0.288352	0.00477997	0.0177744
hsa-mir-628	hsa-miR-628-3p	7.36637	10.3302	0.713091	-0.487842	5.175	9.14643	0.565795	-0.82165	0.0419922	0.100862	0.709754	0.00517396	0.019098
hsa-mir-4742	hsa-miR-4742-3p	67.1836	37.7471	1.77984	0.831745	66.4107	35.85	1.85246	0.889443	3.45671e-05	0.000403551	0.291193	0.00537851	0.0197081
hsa-mir-26a-2	hsa-miR-26a-5p	9118.38	6128.59	1.48784	0.573221	8400.1	5813.53	1.44492	0.530992	0.00062651	0.00318501	0.291667	0.00543361	0.0197657
brain-mir-182	brain-mir-182	5.09315	2.97305	1.71311	0.776615	4.82143	1.65714	2.90948	1.54076	0.00786488	0.0263211	0.29214	0.00559325	0.0200558
hsa-mir-21	hsa-miR-21-5p	278.437	483.92	0.575378	-0.797417	191.129	448.536	0.426117	-1.23068	0.0158305	0.0468138	0.70786	0.00558826	0.0200558
hsa-mir-125a	hsa-miR-125a-5p	958.4	672.332	1.42549	0.511455	863.693	480.164	1.79874	0.84699	0.0752454	0.166402	0.292614	0.00569272	0.0202677
hsa-mir-10b	hsa-miR-10b-5p	940.183	597.687	1.57304	0.653551	890.643	602.814	1.47747	0.563133	0.00136246	0.0056525	0.293561	0.0059179	0.020921
hsa-mir-210	hsa-miR-210	137.617	216.118	0.636766	-0.651165	106.646	202.629	0.526315	-0.926002	0.0148714	0.0447032	0.700284	0.00759312	0.0264704
hsa-mir-328	hsa-miR-328	685.229	356.797	1.9205	0.941484	630.45	281.65	2.23842	1.16248	4.03643e-05	0.00043651	0.299716	0.00757359	0.0264704
hsa-let-7d	hsa-let-7d-3p	787.751	320.978	2.45422	1.29526	557.443	310.414	1.7958	0.844629	0.000104269	0.000872388	0.300663	0.00787865	0.0267604
hsa-mir-106b	hsa-miR-106b-5p	79.2287	121.327	0.653018	-0.614805	50.3893	109.8	0.458919	-1.12369	0.0513592	0.120478	0.699337	0.0078868	0.0267604
hsa-mir-1303	hsa-miR-1303	5.54405	3.46299	1.60094	0.678923	5.02143	2.45714	2.0436	1.03112	0.0214269	0.0554448	0.300663	0.00788517	0.0267604
hsa-mir-301a	hsa-miR-301a-3p	5.27202	9.30519	0.566568	-0.819679	3.82143	6.72143	0.568544	-0.814656	0.0525791	0.122766	0.699337	0.00788952	0.0267604
hsa-mir-26b	hsa-miR-26b-5p	629.607	997.39	0.631254	-0.663707	612.371	879.171	0.696532	-0.521738	0.0145097	0.0441446	0.697917	0.00831545	0.0273746
hsa-mir-3158-1	hsa-miR-3158-3p	614.346	451.127	1.3618	0.445518	603.068	409.654	1.47214	0.557916	0.0110353	0.0350615	0.302083	0.00832396	0.0273746
hsa-mir-3158-2	hsa-miR-3158-3p	614.346	451.127	1.3618	0.445518	603.068	409.654	1.47214	0.557916	0.0110353	0.0350615	0.302083	0.00832396	0.0273746
hsa-mir-323b	hsa-miR-323b-3p	12.4811	6.78279	1.84011	0.879794	8.58214	4.7	1.82599	0.868677	0.0262955	0.0663333	0.302083	0.00834325	0.0273746
hsa-mir-33b	hsa-miR-33b-5p	1.78214	3.40065	0.52406	-0.932197	1.21429	3.13214	0.387685	-1.36704	0.0141549	0.0433278	0.697917	0.00834041	0.0273746
hsa-mir-4755	hsa-miR-4755-5p	11.275	6.04805	1.86424	0.898585	9.90357	5.91429	1.67452	0.743745	0.000129666	0.00101357	0.302557	0.00849903	0.0277046
hsa-mir-5094	hsa-miR-5094	4.62827	2.75032	1.68281	0.750872	4.27143	2.35714	1.81212	0.857679	0.00117146	0.00498365	0.304451	0.00915097	0.0296373
hsa-mir-644b	hsa-miR-644b-3p	14.0126	10.0364	1.39619	0.481493	13.7571	9.45	1.45578	0.541795	0.00794797	0.026423	0.307292	0.0102181	0.0328813
hsa-mir-421	hsa-miR-421	109.1	82.4584	1.32309	0.403906	106.229	79.2679	1.34012	0.422364	0.00700821	0.0237362	0.308239	0.0105931	0.033871
hsa-mir-185	hsa-miR-185-3p	46.131	66.524	0.693448	-0.52814	45.1143	59.8714	0.753519	-0.408283	0.0148129	0.0447032	0.691288	0.0107866	0.0342712
brain-mir-412	brain-mir-412	6.3622	3.04805	2.0873	1.06164	5.05714	2.95	1.71429	0.777608	0.00335905	0.0123989	0.309659	0.0111922	0.0351154
brain-mir-413	brain-mir-413	6.3622	3.04805	2.0873	1.06164	5.05714	2.95	1.71429	0.777608	0.00335905	0.0123989	0.309659	0.0111922	0.0351154
hsa-mir-181a-2	hsa-miR-181a-2-3p	317.057	245.664	1.29061	0.368054	310.414	236.157	1.31444	0.394448	0.0023805	0.00933604	0.310606	0.0115667	0.0360652
hsa-mir-330	hsa-miR-330-3p	5.66667	3.69448	1.53382	0.617129	5.45714	3.17143	1.72072	0.783013	0.0047076	0.0168801	0.312973	0.0126881	0.0393176
hsa-let-7b	hsa-let-7b-5p	2351.73	3597.79	0.65366	-0.613388	1302.3	2350.59	0.55403	-0.851963	0.118896	0.230789	0.68608	0.0131026	0.0403528
hsa-mir-148a	hsa-miR-148a-5p	63.5118	49.9084	1.27257	0.34774	55.9929	42.6857	1.31175	0.391489	0.0290794	0.0722666	0.314867	0.0136155	0.0414088
hsa-mir-548am	hsa-miR-548am-5p	1.91429	3.28961	0.581919	-0.781111	1.32143	2.44286	0.540936	-0.886471	0.0165147	0.0473736	0.684659	0.0138579	0.0414088
hsa-mir-548am	hsa-miR-548au-5p	1.91429	3.28961	0.581919	-0.781111	1.32143	2.44286	0.540936	-0.886471	0.0165147	0.0473736	0.684659	0.0138579	0.0414088
hsa-mir-548am	hsa-miR-548c-5p	1.91429	3.28961	0.581919	-0.781111	1.32143	2.44286	0.540936	-0.886471	0.0165147	0.0473736	0.684659	0.0138579	0.0414088
hsa-mir-548am	hsa-miR-548o-5p	1.91429	3.28961	0.581919	-0.781111	1.32143	2.44286	0.540936	-0.886471	0.0165147	0.0473736	0.684659	0.0138579	0.0414088
hsa-mir-139	hsa-miR-139-5p	5.43229	3.1961	1.69966	0.765247	5.03571	2.88929	1.74289	0.801484	0.00566373	0.0197444	0.316761	0.0146083	0.0433927
hsa-mir-942	hsa-miR-942	869.063	479.388	1.81286	0.858266	818.943	436.107	1.87785	0.90908	2.65106e-05	0.000332708	0.318655	0.0156426	0.0461917
hsa-mir-3605	hsa-miR-3605-3p	526.845	266.492	1.97696	0.983285	398.157	248.179	1.60432	0.681959	0.000177375	0.00129316	0.320076	0.0164906	0.048411
hsa-let-7d	hsa-let-7d-5p	794.508	919.088	0.864453	-0.21014	703.457	944.114	0.745097	-0.424499	0.131616	0.244707	0.67803	0.0175718	0.0492935
hsa-mir-548c	hsa-miR-548am-5p	1.94807	3.28961	0.592187	-0.755875	1.33571	2.44286	0.546784	-0.870958	0.0190454	0.0505862	0.67803	0.017675	0.0492935
hsa-mir-548c	hsa-miR-548au-5p	1.94807	3.28961	0.592187	-0.755875	1.33571	2.44286	0.546784	-0.870958	0.0190454	0.0505862	0.67803	0.017675	0.0492935
hsa-mir-548c	hsa-miR-548c-5p	1.94807	3.28961	0.592187	-0.755875	1.33571	2.44286	0.546784	-0.870958	0.0190454	0.0505862	0.67803	0.017675	0.0492935
hsa-mir-548c	hsa-miR-548o-5p	1.94807	3.28961	0.592187	-0.755875	1.33571	2.44286	0.546784	-0.870958	0.0190454	0.0505862	0.67803	0.017675	0.0492935
hsa-mir-548o-2	hsa-miR-548am-5p	1.94807	3.28961	0.592187	-0.755875	1.33571	2.44286	0.546784	-0.870958	0.0190454	0.0505862	0.67803	0.017675	0.0492935
hsa-mir-548o-2	hsa-miR-548au-5p	1.94807	3.28961	0.592187	-0.755875	1.33571	2.44286	0.546784	-0.870958	0.0190454	0.0505862	0.67803	0.017675	0.0492935
hsa-mir-548o-2	hsa-miR-548c-5p	1.94807	3.28961	0.592187	-0.755875	1.33571	2.44286	0.546784	-0.870958	0.0190454	0.0505862	0.67803	0.017675	0.0492935
hsa-mir-548o-2	hsa-miR-548o-5p	1.94807	3.28961	0.592187	-0.755875	1.33571	2.44286	0.546784	-0.870958	0.0190454	0.0505862	0.67803	0.017675	0.0492935
hsa-mir-423	hsa-miR-423-3p	12273.1	8284.02	1.48154	0.567099	11550.2	8312.86	1.38943	0.474498	0.00196264	0.0078194	0.324337	0.0191619	0.0531451
brain-mir-392	brain-mir-392	16.1353	4.76721	3.38464	1.759	9	3.85357	2.3355	1.22373	0.000855702	0.00383538	0.325758	0.0202553	0.055869
hsa-mir-106a	hsa-miR-106a-5p	54.0641	81.2692	0.665248	-0.588036	27.1536	62.725	0.432899	-1.2079	0.122679	0.235057	0.672822	0.0213009	0.0584321
hsa-mir-378i	hsa-miR-378i	147.083	185.424	0.793223	-0.334202	100.925	183.307	0.550579	-0.860979	0.144836	0.262482	0.670455	0.0231471	0.0631513
brain-mir-159	brain-mir-159	219.833	160.983	1.36557	0.449502	206.146	146.971	1.40263	0.488134	0.0159767	0.0469024	0.330492	0.0238995	0.0642174
hsa-mir-5701-1	hsa-miR-5701	8.25417	3.1737	2.6008	1.37896	4.84286	2	2.42143	1.27586	0.0058376	0.0200717	0.330492	0.0239216	0.0642174
hsa-mir-5701-2	hsa-miR-5701	8.25417	3.1737	2.6008	1.37896	4.84286	2	2.42143	1.27586	0.0058376	0.0200717	0.330492	0.0239216	0.0642174
hsa-mir-215	hsa-miR-215	3549.75	5755.36	0.616774	-0.697187	3546.47	3969	0.893543	-0.162391	0.0135626	0.0417693	0.669034	0.0241059	0.064368
hsa-mir-378c	hsa-miR-378c	142.053	179.57	0.791076	-0.338111	98.2286	177.507	0.553378	-0.853662	0.126725	0.23986	0.669034	0.0242961	0.0645325
hsa-mir-15b	hsa-miR-15b-3p	121.357	153.473	0.790738	-0.338728	111.143	140.982	0.788347	-0.343097	0.0385671	0.0930803	0.666193	0.0267857	0.0701275
hsa-mir-199a-1	hsa-miR-199a-5p	30.5409	26.437	1.15523	0.208184	29.9214	15.4571	1.93577	0.952905	0.539368	0.678604	0.333807	0.0268217	0.0701275
hsa-mir-199a-2	hsa-miR-199a-5p	30.5409	26.437	1.15523	0.208184	29.9214	15.4571	1.93577	0.952905	0.539368	0.678604	0.333807	0.0268217	0.0701275
brain-mir-328	brain-mir-328	13.639	10.2331	1.33283	0.414491	11.6571	9.06429	1.28605	0.362949	0.0193151	0.0510326	0.33428	0.0272625	0.0709107
hsa-mir-1304	hsa-miR-1304-3p	164.847	143.608	1.14789	0.198987	153.246	109.8	1.39569	0.480975	0.440035	0.585936	0.335701	0.0285947	0.0739925
hsa-mir-181a-1	hsa-miR-181a-3p	31.481	42.1906	0.746161	-0.422442	27.4071	45.1429	0.60712	-0.719946	0.0424266	0.10142	0.662879	0.0300232	0.0766451
hsa-mir-365a	hsa-miR-365a-3p	7.64182	5.88864	1.29772	0.375982	8.3	4.76429	1.74213	0.800851	0.119532	0.230789	0.338068	0.0309939	0.0766451
hsa-mir-365a	hsa-miR-365b-3p	7.64182	5.88864	1.29772	0.375982	8.3	4.76429	1.74213	0.800851	0.119532	0.230789	0.338068	0.0309939	0.0766451
hsa-mir-365b	hsa-miR-365a-3p	7.64182	5.88864	1.29772	0.375982	8.3	4.76429	1.74213	0.800851	0.119532	0.230789	0.338068	0.0309939	0.0766451
hsa-mir-365b	hsa-miR-365b-3p	7.64182	5.88864	1.29772	0.375982	8.3	4.76429	1.74213	0.800851	0.119532	0.230789	0.338068	0.0309939	0.0766451
hsa-mir-550a-1	hsa-miR-550a-3p	502.103	359.833	1.39538	0.480654	424.121	336.714	1.25959	0.332952	0.00825711	0.0267424	0.337595	0.0304566	0.0766451
hsa-mir-550a-2	hsa-miR-550a-3p	502.103	359.833	1.39538	0.480654	424.121	336.714	1.25959	0.332952	0.00825711	0.0267424	0.337595	0.0304566	0.0766451
hsa-mir-550a-3	hsa-miR-550a-3p	502.103	359.833	1.39538	0.480654	424.121	336.714	1.25959	0.332952	0.00825711	0.0267424	0.337595	0.0304566	0.0766451
hsa-mir-659	hsa-miR-659-5p	13.0601	9.59286	1.36144	0.445136	12.2357	7.68929	1.59127	0.670177	0.0189745	0.0505862	0.338068	0.0309925	0.0766451
hsa-mir-30c-1	hsa-miR-30c-1-3p	10.1494	8.00877	1.26729	0.341743	9.40714	7.52857	1.24953	0.32138	0.0548261	0.126833	0.338542	0.0314856	0.0774792
hsa-mir-151a	hsa-miR-151a-5p	6197.46	5091.9	1.21712	0.283474	5813.53	5080.56	1.14427	0.194427	0.0188619	0.0505862	0.339962	0.0328784	0.080512
hsa-mir-92b	hsa-miR-92b-3p	58250.7	40723	1.43041	0.516434	55604.7	44281.8	1.2557	0.328493	0.00654411	0.0223479	0.343277	0.0351964	0.0857698
hsa-mir-17	hsa-miR-17-5p	70.4783	101.624	0.693522	-0.527986	39.8393	76.3679	0.521676	-0.938774	0.145838	0.263348	0.65767	0.035713	0.0866083
hsa-mir-20a	hsa-miR-20a-5p	22.2842	36.4321	0.611664	-0.709189	13.4393	26.4679	0.507759	-0.977785	0.0796267	0.175318	0.65625	0.0374137	0.0902965
hsa-mir-335	hsa-miR-335-3p	31.524	23.9503	1.31622	0.396403	27.4929	17.4	1.58005	0.65997	0.227342	0.36395	0.346117	0.0403956	0.0970267
hsa-mir-1307	hsa-miR-1307-3p	115.46	152.873	0.755271	-0.404935	85.4321	153.864	0.555243	-0.848808	0.0943801	0.196256	0.652462	0.042296	0.101108
hsa-mir-151a	hsa-miR-151b	6010.1	4986.43	1.20529	0.269381	5813.53	4984.43	1.16634	0.221986	0.0209575	0.0545112	0.349432	0.0447556	0.10648
hsa-mir-19a	hsa-miR-19a-3p	62.079	90.4922	0.686015	-0.543688	33.3714	62.7	0.53224	-0.909852	0.136117	0.251216	0.650095	0.0456082	0.10749
hsa-mir-451a	hsa-miR-451a	119568	125221	0.954853	-0.0666499	75224.7	138879	0.541656	-0.88455	0.805171	0.871112	0.647254	0.0455778	0.10749
brain-mir-427	brain-mir-427	20.8192	12.9799	1.60396	0.681638	17.1143	10.3286	1.65698	0.72856	0.0257986	0.0654085	0.350379	0.046297	0.108098
hsa-mir-3200	hsa-miR-3200-3p	26.6475	82.8172	0.321762	-1.63593	23.6857	32.3786	0.731524	-0.451022	0.00505699	0.0178775	0.649621	0.0462931	0.108098
hsa-mir-3163	hsa-miR-3163	5.44167	3.3763	1.61173	0.688606	5.04643	2.90714	1.73587	0.795661	0.00564152	0.0197444	0.350852	0.0470003	0.109232
hsa-mir-486	hsa-miR-486-3p	288.387	106.728	2.70207	1.43406	41.8607	69.2071	0.604861	-0.725324	0.272097	0.420286	0.648674	0.047697	0.11034
hsa-mir-191	hsa-miR-191-3p	10.3415	7.87792	1.31272	0.392561	9.76786	6.40714	1.52453	0.608361	0.0810688	0.177714	0.352273	0.0491443	0.112138
hsa-mir-32	hsa-miR-32-5p	2.91533	7.25649	0.401754	-1.31561	1.61429	2.21429	0.729032	-0.455945	0.063073	0.144578	0.647727	0.0491364	0.112138
hsa-mir-93	hsa-miR-93-3p	224.397	183.696	1.22156	0.288731	231.264	169.411	1.36511	0.449017	0.0739887	0.165074	0.352273	0.0491165	0.112138
hsa-mir-374a	hsa-miR-374a-5p	4.39524	9.29416	0.472903	-1.08038	3.31429	6.49286	0.510451	-0.970155	0.0274054	0.0687876	0.646307	0.0513576	0.116659
hsa-mir-185	hsa-miR-185-5p	466.325	546.125	0.853879	-0.227896	339.7	524.861	0.647219	-0.627673	0.343137	0.484737	0.643939	0.0552444	0.12384
hsa-mir-331	hsa-miR-331-3p	60.228	71.5792	0.841417	-0.249107	49.2429	70.9286	0.69426	-0.526452	0.220406	0.355768	0.643939	0.0552594	0.12384
hsa-mir-3615	hsa-miR-3615	5591.92	3467.17	1.61282	0.689586	4453.91	2860.56	1.55701	0.638775	0.00304752	0.0116783	0.356061	0.0550292	0.12384
hsa-mir-3690	hsa-miR-3690	6.01845	2.79805	2.15094	1.10497	3.06429	2.15714	1.42053	0.506429	0.0507698	0.120103	0.357008	0.056889	0.126926
hsa-mir-4454	hsa-miR-4454	12.4688	6.79448	1.83513	0.875882	8.10357	6.07143	1.33471	0.416522	0.0158533	0.0468138	0.359848	0.0620217	0.136764
hsa-mir-941-1	hsa-miR-941	1050.84	1216.52	0.863802	-0.211227	1033.17	1325.06	0.779718	-0.358975	0.0869211	0.184111	0.639678	0.0626608	0.136764
hsa-mir-941-2	hsa-miR-941	1050.84	1216.52	0.863802	-0.211227	1033.17	1325.06	0.779718	-0.358975	0.0869211	0.184111	0.639678	0.0626608	0.136764
hsa-mir-941-3	hsa-miR-941	1050.84	1216.52	0.863802	-0.211227	1033.17	1325.06	0.779718	-0.358975	0.0869211	0.184111	0.639678	0.0626608	0.136764
hsa-mir-941-4	hsa-miR-941	1050.84	1216.52	0.863802	-0.211227	1033.17	1325.06	0.779718	-0.358975	0.0869211	0.184111	0.639678	0.0626608	0.136764
hsa-mir-1260b	hsa-miR-1260b	1313.55	665.886	1.97264	0.980128	879.171	603.35	1.45715	0.543149	0.0036418	0.0133444	0.361269	0.0646627	0.140522
hsa-mir-24-1	hsa-miR-24-3p	81.7327	61.1692	1.33618	0.41811	74.0143	64.2786	1.15146	0.203466	0.018935	0.0505862	0.362216	0.0665687	0.144041
hsa-mir-4792	hsa-miR-4792	3.84568	3.94838	0.973991	-0.0380192	1.85714	3.05357	0.608187	-0.717413	0.941719	0.950235	0.636364	0.0694249	0.149576
hsa-mir-937	hsa-miR-937	33.8217	14.8542	2.27691	1.18708	19.9536	9.71786	2.05329	1.03794	0.00217427	0.00859436	0.36411	0.0704237	0.15108
hsa-mir-24-2	hsa-miR-24-3p	81.1732	60.8432	1.33414	0.415908	72.7393	63.7357	1.14126	0.190633	0.0199329	0.0523891	0.364583	0.071392	0.152505
hsa-mir-324	hsa-miR-324-5p	96.6158	74.1279	1.30337	0.382242	86.2143	72.4286	1.19034	0.251368	0.0357151	0.0866134	0.365057	0.0723013	0.153794
hsa-mir-1180	hsa-miR-1180	99.2065	78.1909	1.26877	0.343434	93.7	70.9893	1.31992	0.400448	0.073711	0.165074	0.366951	0.0764956	0.161348
hsa-mir-671	hsa-miR-671-3p	92.706	66.6529	1.39088	0.475994	80.8	65.1464	1.24028	0.310669	0.011962	0.0377668	0.366951	0.0764931	0.161348
hsa-mir-130b	hsa-miR-130b-3p	415.319	368.868	1.12593	0.171119	376.457	284.664	1.32246	0.403224	0.338229	0.480994	0.368371	0.0796371	0.166967
hsa-mir-30d	hsa-miR-30d-3p	8.15074	6.49643	1.25465	0.327285	7.87857	6.22143	1.26636	0.340688	0.0953914	0.196256	0.368845	0.0808014	0.166967
hsa-mir-431	hsa-miR-431-5p	3.75149	3.83312	0.978704	-0.031055	2.78571	1.42143	1.9598	0.970706	0.938701	0.950235	0.368845	0.0808093	0.166967
hsa-mir-4482-1	hsa-miR-4482-3p	24.6031	11.1789	2.20085	1.13806	11.5357	4.65714	2.47699	1.30859	0.0743163	0.165074	0.368845	0.0808226	0.166967
hsa-mir-4482-2	hsa-miR-4482-3p	24.6031	11.1789	2.20085	1.13806	11.5357	4.65714	2.47699	1.30859	0.0743163	0.165074	0.368845	0.0808226	0.166967
hsa-mir-4326	hsa-miR-4326	106.043	76.2597	1.39055	0.475654	95.925	73.1357	1.3116	0.391331	0.0862457	0.184111	0.369318	0.0819253	0.168551
hsa-mir-151b	hsa-miR-151b	4891.56	4111.57	1.18971	0.250606	4740.41	4315.29	1.09852	0.135557	0.05096	0.120103	0.370739	0.0844597	0.173056
hsa-mir-4508	hsa-miR-4508	8.28824	12.2526	0.676448	-0.563949	5.02857	6.79643	0.739884	-0.434628	0.194444	0.324288	0.629261	0.0853126	0.173394
hsa-mir-5100	hsa-miR-5100	8.03616	5.94805	1.35106	0.434089	5.29286	2.90714	1.82064	0.864445	0.232486	0.367006	0.370739	0.0853153	0.173394
hsa-mir-500a	hsa-miR-500a-5p	4.47753	3.31981	1.34873	0.431604	4.125	2.72143	1.51575	0.60003	0.0950529	0.196256	0.371686	0.0876349	0.176678
hsa-mir-500b	hsa-miR-500a-5p	4.47753	3.31981	1.34873	0.431604	4.125	2.72143	1.51575	0.60003	0.0950529	0.196256	0.371686	0.0876349	0.176678
hsa-mir-1301	hsa-miR-1301	11.0314	14.6935	0.750767	-0.413563	9.575	13.3786	0.715697	-0.48258	0.066234	0.151134	0.627841	0.0888122	0.178335
hsa-mir-130b	hsa-miR-130b-5p	396.031	288.396	1.37322	0.457562	343.964	292.371	1.17646	0.234456	0.0279466	0.0697969	0.373106	0.0911684	0.182337
hsa-mir-22	hsa-miR-22-3p	45580.6	39175.4	1.1635	0.21847	44281.8	38774.3	1.14204	0.191612	0.278585	0.427675	0.374527	0.0917756	0.182823
hsa-mir-3614	hsa-miR-3614-5p	9.62128	6.32825	1.52037	0.604423	6.26071	3.61786	1.7305	0.791192	0.101054	0.206216	0.375473	0.0974327	0.193325
brain-mir-2	brain-mir-2	60.9449	22.8945	2.66199	1.41251	22.4429	16.3143	1.37566	0.460121	0.0351176	0.0855778	0.375947	0.0987323	0.194367
hsa-mir-4659b	hsa-miR-4659b-3p	8.21994	5.5487	1.48142	0.566978	6.3	5.30714	1.18708	0.247416	0.0171624	0.0486754	0.375947	0.0987323	0.194367
hsa-mir-424	hsa-miR-424-3p	197.376	166.231	1.18736	0.247756	187.193	134.3	1.39384	0.479066	0.191987	0.321991	0.37642	0.0999564	0.196008
hsa-mir-589	hsa-miR-589-3p	6.11979	4.48799	1.36359	0.447414	5.55714	4.55	1.22135	0.288477	0.0241144	0.0620792	0.376894	0.101343	0.197953
hsa-mir-1234	hsa-miR-1234	5.90104	8.82208	0.668895	-0.580149	4.39286	6.43929	0.682196	-0.551741	0.105609	0.213773	0.621686	0.105358	0.204998
hsa-mir-15b	hsa-miR-15b-5p	947.306	1062.64	0.891461	-0.165756	929.771	1082.51	0.8589	-0.219438	0.143512	0.261579	0.621212	0.106449	0.205272
hsa-mir-19b-1	hsa-miR-19b-3p	73.781	104.567	0.705588	-0.503101	42.575	69.1536	0.615659	-0.699797	0.162477	0.291299	0.621212	0.106716	0.205272
hsa-mir-874	hsa-miR-874	10.282	12.9266	0.795412	-0.330225	9.30714	13.1	0.710469	-0.493157	0.117732	0.230789	0.621212	0.106725	0.205272
hsa-mir-1260a	hsa-miR-1260a	1276.55	692.372	1.84374	0.882637	855.954	612.371	1.39777	0.483126	0.0070452	0.0237362	0.379735	0.10939	0.209594
hsa-mir-1285-1	hsa-miR-1285-3p	144.088	138.609	1.03953	0.0559312	155.154	112.954	1.3736	0.457967	0.785149	0.860578	0.380208	0.110855	0.210904
hsa-mir-574	hsa-miR-574-5p	3.75625	4.83279	0.777242	-0.363564	2.65714	3.95	0.672694	-0.571977	0.282	0.428981	0.619792	0.110914	0.210904
hsa-mir-19b-2	hsa-miR-19b-3p	74.2095	104.813	0.708016	-0.498146	42.9393	69.1536	0.620927	-0.687506	0.166668	0.295645	0.619318	0.112328	0.212788
hsa-mir-1285-2	hsa-miR-1285-3p	143.866	138.506	1.0387	0.0547777	155.154	112.954	1.3736	0.457967	0.789706	0.862249	0.381155	0.113713	0.2146
hsa-mir-326	hsa-miR-326	33.9659	29.2289	1.16207	0.216693	31.8286	27.9286	1.13964	0.188581	0.22951	0.365758	0.382576	0.118158	0.222155
hsa-mir-320b-1	hsa-miR-320b	1160.37	1626.67	0.713339	-0.48734	818.943	1058.86	0.773421	-0.370673	0.11345	0.228723	0.616004	0.12244	0.229346
hsa-mir-1255b-1	hsa-miR-1255b-5p	7.1942	5.66688	1.26952	0.344278	5.72143	4.38571	1.30456	0.383564	0.209065	0.340749	0.384943	0.125795	0.233023
hsa-mir-1255b-2	hsa-miR-1255b-5p	7.1942	5.66688	1.26952	0.344278	5.72143	4.38571	1.30456	0.383564	0.209065	0.340749	0.384943	0.125795	0.233023
hsa-mir-194-2	hsa-miR-194-5p	217.768	179.416	1.21376	0.279487	201.982	156.975	1.28672	0.363693	0.114497	0.229909	0.384943	0.125779	0.233023
hsa-mir-18a	hsa-miR-18a-5p	5.8369	8.46948	0.689169	-0.53707	2.7	4.52857	0.596215	-0.746097	0.353689	0.495955	0.614583	0.127373	0.234242
hsa-mir-454	hsa-miR-454-3p	22.3436	31.2578	0.714817	-0.484354	22.1464	28.5643	0.775319	-0.367138	0.0883846	0.186425	0.614583	0.127387	0.234242
hsa-mir-501	hsa-miR-501-5p	6.06562	3.04188	1.99404	0.995692	2.73571	2.26071	1.21011	0.275139	0.0895319	0.188055	0.386837	0.132166	0.242143
hsa-mir-25	hsa-miR-25-3p	48807.9	45728.2	1.06735	0.0940312	44281.8	38774.3	1.14204	0.191612	0.56389	0.697224	0.389205	0.13298	0.242749
hsa-mir-335	hsa-miR-335-5p	4.14405	3.27597	1.26498	0.339117	3.87143	1.66071	2.33118	1.22106	0.277964	0.427675	0.387311	0.133805	0.24337
hsa-mir-194-1	hsa-miR-194-5p	213.351	176.385	1.20957	0.274498	200.857	156.975	1.27955	0.355635	0.117083	0.230789	0.387784	0.135409	0.245398
hsa-mir-877	hsa-miR-877-5p	9.69628	6.99448	1.38628	0.471214	4.93929	6.24286	0.79119	-0.337904	0.408138	0.556754	0.611742	0.137131	0.247625
hsa-mir-142	hsa-miR-142-3p	29.6652	36.3883	0.815239	-0.294705	20.9214	33.9214	0.616761	-0.697216	0.281385	0.428981	0.611269	0.1388	0.249741
hsa-mir-29c	hsa-miR-29c-5p	10.9131	7.98539	1.36663	0.450626	9.7	8.06786	1.2023	0.265799	0.0255606	0.0651341	0.389205	0.140513	0.25192
hsa-mir-374a	hsa-miR-374a-3p	2.18795	3.6987	0.591545	-0.757441	1.68214	2.19286	0.767101	-0.382512	0.127247	0.23986	0.609848	0.143913	0.257098
hsa-mir-191	hsa-miR-191-5p	142011	126339	1.12404	0.168695	175203	102555	1.70837	0.772621	0.19092	0.321991	0.401515	0.145234	0.258373
hsa-mir-664	hsa-miR-664-3p	82.6787	65.189	1.26829	0.342888	68.2286	62.725	1.08774	0.121335	0.0735615	0.165074	0.390625	0.145657	0.258373
brain-mir-202	brain-mir-202	3.26265	4.30325	0.758183	-0.399382	2.19286	3.47857	0.63039	-0.665683	0.192425	0.321991	0.608428	0.14922	0.261005
brain-mir-203	brain-mir-203	3.26265	4.30325	0.758183	-0.399382	2.19286	3.47857	0.63039	-0.665683	0.192425	0.321991	0.608428	0.14922	0.261005
brain-mir-204	brain-mir-204	3.26265	4.30325	0.758183	-0.399382	2.19286	3.47857	0.63039	-0.665683	0.192425	0.321991	0.608428	0.14922	0.261005
brain-mir-205	brain-mir-205	3.26265	4.30325	0.758183	-0.399382	2.19286	3.47857	0.63039	-0.665683	0.192425	0.321991	0.608428	0.14922	0.261005
brain-mir-24	brain-mir-24	20.0728	12.6705	1.58422	0.663771	13.2643	9.41429	1.40895	0.494623	0.020557	0.0537481	0.392045	0.150987	0.263178
hsa-mir-320b-2	hsa-miR-320b	1251.75	1800.06	0.695393	-0.5241	915.943	1150.71	0.795978	-0.3292	0.0990879	0.203029	0.607481	0.15263	0.264537
hsa-mir-548e	hsa-miR-548e	3.79122	6.27078	0.604585	-0.725982	2.79643	3.86429	0.72366	-0.466616	0.0625746	0.144094	0.607481	0.15282	0.264537
hsa-mir-18a	hsa-miR-18a-3p	279.134	241.13	1.15761	0.211146	253.579	211.479	1.19907	0.261921	0.312883	0.456784	0.392992	0.154587	0.266676
hsa-mir-769	hsa-miR-769-5p	41.2609	34.7227	1.1883	0.248894	39.0321	31.8857	1.22413	0.291752	0.235328	0.369171	0.393466	0.156472	0.269003
hsa-mir-146b	hsa-miR-146b-5p	482.402	569.01	0.847792	-0.238218	454.614	526.493	0.863477	-0.211771	0.170138	0.300737	0.605587	0.160105	0.27431
hsa-mir-409	hsa-miR-409-3p	215.339	165.083	1.30443	0.383419	159.45	143.714	1.10949	0.149901	0.230268	0.365805	0.39536	0.163992	0.280013
hsa-mir-598	hsa-miR-598	1.9939	2.4961	0.798804	-0.324086	1.51429	1.96429	0.770909	-0.375367	0.316656	0.458743	0.604167	0.165909	0.282327
hsa-mir-132	hsa-miR-132-3p	20.7156	17.8838	1.15835	0.212069	20.2571	18.1143	1.1183	0.161303	0.285868	0.431392	0.39678	0.169843	0.288045
hsa-mir-3127	hsa-miR-3127-5p	4.74598	3.42792	1.38451	0.469372	3.19286	2.22857	1.43269	0.518729	0.22765	0.36395	0.398201	0.175807	0.296171
hsa-mir-720	hsa-miR-720	22.9716	11.7662	1.95233	0.965197	14.7857	8.3	1.78141	0.833021	0.0451359	0.107385	0.398201	0.175815	0.296171
brain-mir-225	brain-mir-225	4.01369	3.89708	1.02992	0.0425366	3.23571	2.17143	1.49013	0.57544	0.923989	0.948549	0.398674	0.177839	0.297583
hsa-mir-584	hsa-miR-584-5p	232.981	290.992	0.800642	-0.32077	205.493	222.743	0.922556	-0.116291	0.130532	0.243595	0.601326	0.177747	0.297583
hsa-mir-199b	hsa-miR-199b-5p	9.62827	8.81299	1.09251	0.127646	7.67143	5.63929	1.36035	0.443983	0.638264	0.755533	0.399621	0.181961	0.30347
hsa-mir-1271	hsa-miR-1271-5p	9.52009	8.94675	1.06408	0.0896109	5.49643	2.38929	2.30045	1.20192	0.880204	0.929294	0.400095	0.184018	0.305884
hsa-mir-500a	hsa-miR-500b	4.16488	3.25779	1.27844	0.354381	3.93571	2.34286	1.67988	0.748357	0.184244	0.317836	0.400568	0.186127	0.307354
hsa-mir-500b	hsa-miR-500b	4.16488	3.25779	1.27844	0.354381	3.93571	2.34286	1.67988	0.748357	0.184244	0.317836	0.400568	0.186127	0.307354
hsa-let-7a-3	hsa-let-7a-3p	7.88973	6.84091	1.15332	0.205788	6.97143	5.21786	1.33607	0.417997	0.473204	0.622778	0.401042	0.188242	0.307815
hsa-mir-145	hsa-miR-145-5p	9.05848	8.62273	1.05054	0.0711251	8.70714	5.51071	1.58004	0.65996	0.846683	0.90433	0.401042	0.188246	0.307815
hsa-mir-3613	hsa-miR-3613-3p	13.4449	11.1172	1.20938	0.274269	12.3179	9.83929	1.25191	0.324126	0.1871	0.321658	0.401042	0.188238	0.307815
hsa-mir-18b	hsa-miR-18b-3p	6.46027	5.17208	1.24907	0.32085	4.78571	3.76071	1.27255	0.347728	0.306843	0.451716	0.401989	0.192536	0.312794
hsa-mir-3173	hsa-miR-3173-5p	62.2049	34.099	1.82424	0.867298	33.3893	31.15	1.07189	0.100153	0.00818414	0.0267424	0.401989	0.192536	0.312794
hsa-mir-21	hsa-miR-21-3p	39.071	45.6354	0.856155	-0.224056	30.8393	44.175	0.698116	-0.518461	0.358053	0.500676	0.597538	0.194697	0.313262
hsa-mir-296	hsa-miR-296-5p	27.3089	33.5484	0.814016	-0.29687	25.775	36.525	0.705681	-0.502912	0.192179	0.321991	0.597538	0.194693	0.313262
hsa-mir-425	hsa-miR-425-3p	18.2266	15.8701	1.14849	0.199734	16.7929	12.2	1.37646	0.460967	0.378816	0.519578	0.402462	0.194693	0.313262
hsa-mir-503	hsa-miR-503	3.94613	3.15909	1.24913	0.320929	3.575	1.68571	2.12076	1.08458	0.226705	0.36395	0.403883	0.201309	0.322866
hsa-mir-23b	hsa-miR-23b-3p	208.855	186.855	1.11774	0.160579	196.979	179.593	1.09681	0.133309	0.137331	0.252529	0.40483	0.205688	0.328838
hsa-mir-223	hsa-miR-223-5p	2.70997	3.61753	0.749121	-0.416729	1.97857	2.66429	0.742627	-0.42929	0.213555	0.346941	0.59375	0.212682	0.338941
brain-mir-344	brain-mir-344	9.92604	7.8224	1.26892	0.343607	7.08571	5.48571	1.29167	0.369234	0.43899	0.585936	0.407197	0.217342	0.343157
hsa-let-7a-1	hsa-let-7a-3p	8.18185	6.9711	1.17368	0.231039	6.97143	5.63929	1.23623	0.305942	0.411602	0.559957	0.407197	0.217379	0.343157
hsa-let-7i	hsa-let-7i-3p	74.1793	70.061	1.05878	0.0824046	68.2286	60.5571	1.12668	0.172079	0.708868	0.797082	0.407197	0.217354	0.343157
hsa-mir-766	hsa-miR-766-3p	42.5949	32.6519	1.30451	0.383513	32.7286	29.6286	1.10463	0.143562	0.0344086	0.0842591	0.409564	0.229353	0.360926
hsa-mir-18b	hsa-miR-18b-5p	4.70045	6.79221	0.692035	-0.531083	2.05714	2.97143	0.692308	-0.530515	0.376509	0.519578	0.589962	0.231834	0.36369
hsa-mir-23a	hsa-miR-23a-3p	214.556	194.47	1.10329	0.141807	194.65	172.3	1.12972	0.17596	0.240532	0.376159	0.410511	0.234215	0.36628
hsa-mir-125b-1	hsa-miR-125b-5p	208.735	153.576	1.35916	0.442717	112.107	97.8607	1.14558	0.196076	0.318895	0.460015	0.411932	0.241884	0.372471
hsa-mir-125b-2	hsa-miR-125b-5p	209.33	153.576	1.36304	0.446829	112.107	97.8607	1.14558	0.196076	0.313925	0.456784	0.411932	0.241884	0.372471
hsa-mir-410	hsa-miR-410	3.7939	3.33279	1.13835	0.18695	3.01786	1.77857	1.69679	0.762806	0.585212	0.713049	0.411932	0.24188	0.372471
hsa-mir-92a-1	hsa-miR-92a-3p	604258	604852	0.999019	-0.00141607	604852	604852	1	0	0.0831932	0.180792	0.53125	0.241218	0.372471
hsa-mir-92a-2	hsa-miR-92a-3p	569098	595357	0.955893	-0.0650796	595357	595357	1	0	0.0831932	0.180792	0.53125	0.241218	0.372471
brain-mir-367	brain-mir-367	20.5182	11.0058	1.8643	0.898631	12.1821	7.79643	1.56253	0.643883	0.00893165	0.0287416	0.412405	0.244434	0.375247
hsa-mir-3656	hsa-miR-3656	14.5804	20.5951	0.707952	-0.498277	10.3643	15.4179	0.672226	-0.572982	0.175018	0.30401	0.587121	0.247019	0.37806
hsa-mir-652	hsa-miR-652-3p	1763	2067.59	0.852685	-0.229916	1621.44	1960.9	0.826887	-0.274238	0.17214	0.303209	0.586174	0.251012	0.383004
hsa-mir-1270-1	hsa-miR-1270	7.00759	5.46688	1.28183	0.3582	5.75357	4.68214	1.22883	0.297289	0.127575	0.23986	0.414773	0.257489	0.390512
hsa-mir-1270-2	hsa-miR-1270	7.00759	5.46688	1.28183	0.3582	5.75357	4.68214	1.22883	0.297289	0.127575	0.23986	0.414773	0.257489	0.390512
hsa-mir-5695	hsa-miR-5695	6.9256	9.74675	0.710554	-0.492984	6.44643	8.39286	0.768085	-0.380662	0.136089	0.251216	0.58428	0.262857	0.397452
hsa-mir-3940	hsa-miR-3940-3p	80.3202	68.0828	1.17974	0.238473	65.85	60.7821	1.08338	0.115536	0.337111	0.480767	0.416667	0.268251	0.403229
hsa-mir-4511	hsa-miR-4511	7.51637	6.55455	1.14674	0.19754	7.16429	5.51786	1.29838	0.376715	0.323605	0.462819	0.416667	0.268284	0.403229
hsa-mir-16-1	hsa-miR-16-5p	13035.7	17318.4	0.752708	-0.409837	11795.2	12625	0.934269	-0.0980893	0.117663	0.230789	0.582386	0.273477	0.409808
hsa-mir-16-2	hsa-miR-16-5p	13941.6	19301.2	0.722318	-0.469294	12292.5	13352.4	0.920621	-0.119321	0.118517	0.230789	0.580966	0.281908	0.421184
hsa-mir-1343	hsa-miR-1343	9.60952	6.70455	1.43328	0.519325	7.06429	6.3	1.12132	0.165192	0.0687801	0.156234	0.419508	0.285039	0.424598
hsa-mir-183	hsa-miR-183-3p	20.3967	27.8032	0.73361	-0.446916	17.85	20.4821	0.871491	-0.198443	0.164819	0.294445	0.579545	0.29077	0.429313
hsa-mir-501	hsa-miR-501-3p	656.013	526.785	1.24532	0.316511	602.786	420.557	1.4333	0.519343	0.147116	0.264703	0.420455	0.290715	0.429313
hsa-mir-93	hsa-miR-93-5p	2491.55	3151.17	0.790674	-0.338846	1627.54	2123.97	0.766273	-0.384069	0.313635	0.456784	0.579545	0.290626	0.429313
brain-mir-25	brain-mir-25	29.3628	23.3026	1.26007	0.333499	24.0036	22.5464	1.06463	0.0903502	0.143817	0.261579	0.420928	0.293668	0.431057
hsa-mir-338	hsa-miR-338-3p	2.95893	3.99318	0.740995	-0.432464	2.28571	3.43214	0.665973	-0.586465	0.174907	0.30401	0.579072	0.293651	0.431057
hsa-mir-378a	hsa-miR-378a-3p	675.773	718.153	0.940987	-0.0877538	566.957	770.757	0.735585	-0.443037	0.628141	0.748995	0.576705	0.308273	0.451175
brain-mir-93	brain-mir-93	64.1266	54.4578	1.17755	0.235785	59.8714	52.7536	1.13493	0.182599	0.174691	0.30401	0.423769	0.311444	0.45187
brain-mir-95	brain-mir-95	64.1266	54.4578	1.17755	0.235785	59.8714	52.7536	1.13493	0.182599	0.174691	0.30401	0.423769	0.311444	0.45187
hsa-mir-1299	hsa-miR-1299	6.50312	4.07857	1.59446	0.673069	1.76786	1.15714	1.52778	0.611435	0.420061	0.566857	0.423769	0.311448	0.45187
brain-mir-116	brain-mir-116	51.8442	59.5646	0.870386	-0.200273	35.0536	46.45	0.754652	-0.406117	0.510938	0.658762	0.575758	0.31449	0.452362
brain-mir-27	brain-mir-27	12.4375	8.11656	1.53236	0.615756	9.47143	7.4	1.27992	0.356057	0.0344002	0.0842591	0.424242	0.314478	0.452362
hsa-mir-744	hsa-miR-744-5p	342.856	300.757	1.13998	0.189005	317.386	258.029	1.23004	0.298706	0.378133	0.519578	0.424242	0.314435	0.452362
hsa-mir-1249	hsa-miR-1249	28.3374	26.7208	1.0605	0.0847428	24.125	18.35	1.31471	0.394749	0.805002	0.871112	0.425663	0.323696	0.464272
hsa-mir-3130-2	hsa-miR-3130-5p	16.6577	15.2838	1.0899	0.124192	16.2857	11.7143	1.39024	0.475338	0.654071	0.77076	0.426136	0.326828	0.467429
hsa-mir-3913-1	hsa-miR-3913-5p	3.48929	4.43539	0.786692	-0.346129	2.37857	3.24286	0.73348	-0.44717	0.2896	0.431392	0.572443	0.336278	0.47822
hsa-mir-3913-2	hsa-miR-3913-5p	3.48929	4.43539	0.786692	-0.346129	2.37857	3.24286	0.73348	-0.44717	0.2896	0.431392	0.572443	0.336278	0.47822
hsa-mir-150	hsa-miR-150-5p	3245.22	3198.96	1.01446	0.0207102	3069.57	2280.94	1.34575	0.428407	0.934156	0.950235	0.42803	0.338904	0.480593
hsa-mir-23c	hsa-miR-23c	54.7479	57.7942	0.947292	-0.0781195	53.2429	59.1607	0.89997	-0.152051	0.614151	0.735809	0.571496	0.34265	0.484535
hsa-mir-3130-1	hsa-miR-3130-5p	16.6007	15.2438	1.08901	0.123022	16.2857	11.7143	1.39024	0.475338	0.65884	0.774561	0.429924	0.352423	0.496956
hsa-mir-342	hsa-miR-342-5p	49.1341	41.6539	1.17958	0.238273	39.1607	31.975	1.22473	0.292463	0.301667	0.445402	0.431345	0.36232	0.509481
hsa-mir-181c	hsa-miR-181c-5p	64.607	63.0575	1.02457	0.0350231	43.5393	59.1036	0.736661	-0.440928	0.884866	0.929294	0.568182	0.365671	0.512757
hsa-mir-4286	hsa-miR-4286	13.0054	17.026	0.763854	-0.388631	10.9571	14.9393	0.733445	-0.44724	0.165727	0.295017	0.567708	0.369037	0.516036
brain-mir-329	brain-mir-329	35.4243	26.276	1.34816	0.430993	26.1214	21.0107	1.24324	0.314109	0.126641	0.23986	0.433239	0.375827	0.524071
hsa-mir-20b	hsa-miR-20b-5p	14.0351	18.7282	0.749409	-0.416175	9.73929	9.74643	0.999267	-0.00105769	0.232064	0.367006	0.566288	0.379251	0.52738
hsa-mir-3200	hsa-miR-3200-5p	46.7374	54.3477	0.859969	-0.217644	44.5679	46.8964	0.950347	-0.0734745	0.280686	0.428981	0.564867	0.38957	0.540232
hsa-mir-181b-1	hsa-miR-181b-5p	239.077	254.595	0.93905	-0.0907262	212.757	199.229	1.0679	0.094783	0.678812	0.788804	0.435606	0.393053	0.5406
hsa-mir-423	hsa-miR-423-5p	39182.6	36232.6	1.08142	0.112925	28534.8	22008.2	1.29655	0.374682	0.749568	0.830647	0.435606	0.39179	0.5406
hsa-mir-629	hsa-miR-629-5p	70.2685	73.1029	0.961226	-0.057052	61.2821	71.6357	0.855469	-0.225212	0.753056	0.832675	0.564394	0.393066	0.5406
hsa-mir-331	hsa-miR-331-5p	8.52128	12.0601	0.70657	-0.501096	7.38571	8.39286	0.88	-0.184425	0.129268	0.242136	0.56392	0.39663	0.542529
hsa-mir-378e	hsa-miR-378e	2.34554	2.75682	0.850813	-0.233087	1.725	2.14286	0.805	-0.312939	0.477954	0.626456	0.56392	0.396551	0.542529
hsa-mir-548av	hsa-miR-548av-3p	18.4563	17.4864	1.05547	0.0778791	20.0714	17.2321	1.16477	0.220041	0.664596	0.779502	0.436553	0.400143	0.545847
brain-mir-136	brain-mir-136	14.5188	12.1656	1.19343	0.255112	10.4286	8.67143	1.20264	0.2662	0.36455	0.508345	0.437027	0.403724	0.549239
hsa-mir-7-1	hsa-miR-7-1-3p	9.37664	7.46981	1.25527	0.328	7.65	7.13571	1.07207	0.100402	0.140343	0.257125	0.437973	0.41088	0.557465
hsa-mir-1229	hsa-miR-1229	13.1479	11.4776	1.14553	0.196014	8.43571	7.6	1.10996	0.150511	0.514293	0.660002	0.43892	0.418104	0.561198
hsa-mir-1976	hsa-miR-1976	29.1214	24.5877	1.18439	0.244147	17.5679	13.5286	1.29857	0.376929	0.501323	0.648619	0.43892	0.4181	0.561198
hsa-mir-320a	hsa-miR-320a	1757.96	2574.73	0.682774	-0.550519	1459.24	1548.07	0.94262	-0.085252	0.117296	0.230789	0.56108	0.417647	0.561198
hsa-mir-4732	hsa-miR-4732-3p	9257.5	6672.81	1.38735	0.472329	5813.53	5813.53	1	0	0.0909764	0.190292	0.43892	0.417827	0.561198
hsa-mir-548s	hsa-miR-548s	18.5183	17.3766	1.0657	0.0918042	19.6964	17.2321	1.14301	0.192832	0.609661	0.732177	0.440341	0.429097	0.574418
hsa-mir-181b-2	hsa-miR-181b-5p	242.001	256.474	0.943571	-0.0837968	214.9	203.171	1.05773	0.0809679	0.701018	0.796179	0.440814	0.432758	0.5763
hsa-mir-548p	hsa-miR-548p	19.6982	18.5393	1.06251	0.0874792	20.2571	19.1	1.06058	0.0848581	0.639644	0.755533	0.440814	0.432799	0.5763
hsa-mir-4732	hsa-miR-4732-5p	14.7464	13.3364	1.10573	0.145	12.4857	10.1464	1.23055	0.299306	0.557338	0.690823	0.441288	0.436506	0.579699
hsa-mir-221	hsa-miR-221-5p	2.72173	2.55357	1.06585	0.0920055	2.01429	1.76429	1.1417	0.191184	0.791689	0.862249	0.441761	0.440257	0.583137
hsa-mir-3605	hsa-miR-3605-5p	4.28051	3.35812	1.27467	0.350129	3.27857	2.85714	1.1475	0.198494	0.247303	0.385547	0.443182	0.451569	0.596546
hsa-mir-183	hsa-miR-183-5p	909.97	988.202	0.920834	-0.118987	771.614	813.071	0.949012	-0.0755022	0.598625	0.722379	0.556345	0.455281	0.599872
brain-mir-48	brain-mir-48	122.43	99.2906	1.23305	0.302225	102.557	89.7714	1.14243	0.1921	0.195327	0.324683	0.444129	0.459146	0.601913
brain-mir-94	brain-mir-94	16.083	17.6416	0.911656	-0.133438	14.4286	17.9143	0.805423	-0.312182	0.545595	0.679618	0.555871	0.459229	0.601913
hsa-mir-660	hsa-miR-660-3p	3.51741	4.53214	0.776103	-0.36568	3.27143	2.26071	1.44708	0.533142	0.41956	0.566857	0.444602	0.463064	0.60536
hsa-mir-361	hsa-miR-361-3p	606.355	666.611	0.909608	-0.136683	602.786	576.471	1.04565	0.0643961	0.367793	0.511447	0.554924	0.466722	0.608557
hsa-mir-133a-1	hsa-miR-133a	12.726	10.6094	1.1995	0.262439	9.70357	8.31786	1.1666	0.222304	0.431013	0.576983	0.446023	0.47472	0.615787
hsa-mir-133a-2	hsa-miR-133a	12.726	10.6094	1.1995	0.262439	9.70357	8.31786	1.1666	0.222304	0.431013	0.576983	0.446023	0.47472	0.615787
hsa-mir-150	hsa-miR-150-3p	15.5195	18.0338	0.86058	-0.216619	10.7607	14.6179	0.736135	-0.441958	0.473906	0.622778	0.55303	0.482585	0.624376
hsa-mir-616	hsa-miR-616-5p	24.189	21.888	1.10513	0.144211	21.0214	22.6071	0.929858	-0.104918	0.340725	0.483175	0.447443	0.486501	0.627823
hsa-mir-500a	hsa-miR-500a-3p	652.096	563.575	1.15707	0.210478	603.35	442.186	1.36447	0.448343	0.311675	0.456784	0.447917	0.490392	0.630035
hsa-mir-548ah	hsa-miR-548ah-3p	19.4658	18.5448	1.04966	0.0699246	20.2571	18.1571	1.11566	0.157894	0.707861	0.797082	0.44839	0.49449	0.630035
hsa-mir-548ah	hsa-miR-548av-3p	19.454	18.5448	1.04903	0.069053	20.2571	18.1571	1.11566	0.157894	0.711341	0.797082	0.44839	0.494486	0.630035
hsa-mir-548p	hsa-miR-548ah-3p	19.4658	18.5448	1.04966	0.0699246	20.2571	18.1571	1.11566	0.157894	0.707861	0.797082	0.44839	0.49449	0.630035
hsa-mir-548p	hsa-miR-548av-3p	19.454	18.5448	1.04903	0.069053	20.2571	18.1571	1.11566	0.157894	0.711341	0.797082	0.44839	0.494486	0.630035
brain-mir-96	brain-mir-96	3.44182	4.24188	0.811389	-0.301535	2.83214	1.76429	1.60526	0.68281	0.598134	0.722379	0.448864	0.498473	0.63032
hsa-mir-28	hsa-miR-28-5p	253.424	266.852	0.94968	-0.0744867	239.971	242.921	0.987856	-0.0176271	0.528165	0.674653	0.551136	0.498356	0.63032
hsa-mir-4755	hsa-miR-4755-3p	3.58348	3.49935	1.02404	0.0342749	2.50714	1.96071	1.27869	0.354665	0.933035	0.950235	0.448864	0.49848	0.63032
hsa-mir-193a	hsa-miR-193a-5p	7.72545	9.68409	0.797746	-0.325998	6.53571	6.65	0.982814	-0.0250094	0.233587	0.367589	0.550663	0.502521	0.633834
hsa-mir-1307	hsa-miR-1307-5p	40.6254	43.8185	0.92713	-0.109157	31.0714	36.6643	0.847458	-0.238787	0.691239	0.792242	0.549242	0.514684	0.647547
hsa-mir-181d	hsa-miR-181d	161.352	173.013	0.932598	-0.100672	142.711	142.107	1.00425	0.00611458	0.678808	0.788804	0.452178	0.526933	0.661301
brain-mir-117	brain-mir-117	3.85595	3.48214	1.10735	0.147112	3.63929	4.05714	0.897007	-0.156809	0.536266	0.678099	0.452652	0.531113	0.663258
hsa-mir-22	hsa-miR-22-5p	12.1327	11.5919	1.04666	0.0657902	11.4	10.0857	1.13031	0.176721	0.74105	0.824611	0.452652	0.531135	0.663258
brain-mir-216	brain-mir-216	9.15789	5.68994	1.60949	0.686603	4.54286	3.71429	1.22308	0.290515	0.120164	0.231121	0.453125	0.535302	0.66351
hsa-mir-196a-1	hsa-miR-196a-5p	3.6433	3.475	1.04843	0.0682342	2.62143	2.55	1.02801	0.039856	0.851205	0.907229	0.453125	0.535284	0.66351
hsa-mir-219-1	hsa-miR-219-1-3p	9.22098	9.56299	0.964237	-0.0525409	7.76429	8.46071	0.917687	-0.123926	0.804726	0.871112	0.546875	0.535302	0.66351
hsa-mir-548o	hsa-miR-548o-3p	22.7949	22.3718	1.01892	0.0270353	23.6857	19.7786	1.19754	0.260079	0.890431	0.931243	0.453598	0.539472	0.665397
hsa-mir-548o-2	hsa-miR-548o-3p	22.818	22.3718	1.01995	0.0284944	23.6857	19.7786	1.19754	0.260079	0.884541	0.929294	0.453598	0.539475	0.665397
hsa-mir-3960	hsa-miR-3960	6.59658	7.69286	0.857494	-0.221802	4.20714	5.11429	0.822626	-0.281692	0.594721	0.721135	0.544508	0.556322	0.681159
hsa-mir-548o	hsa-miR-548av-3p	22.6824	22.3718	1.01389	0.0198975	23.6857	19.7786	1.19754	0.260079	0.919358	0.945733	0.455492	0.556325	0.681159
hsa-mir-548o-2	hsa-miR-548av-3p	22.6824	22.3718	1.01389	0.0198975	23.6857	19.7786	1.19754	0.260079	0.919358	0.945733	0.455492	0.556325	0.681159
hsa-mir-3688-1	hsa-miR-3688-3p	12.0827	12.7584	0.947039	-0.0785047	11.5929	11.6036	0.999077	-0.00133274	0.689854	0.792242	0.543561	0.56483	0.688215
hsa-mir-3688-2	hsa-miR-3688-3p	12.0746	12.7584	0.946397	-0.0794823	11.5929	11.6036	0.999077	-0.00133274	0.686224	0.792242	0.543561	0.56483	0.688215
hsa-mir-454	hsa-miR-454-5p	238.126	253.698	0.938622	-0.0913834	228.479	201.325	1.13487	0.182533	0.718911	0.803564	0.458333	0.582047	0.707476
hsa-mir-320c-2	hsa-miR-320c	43.865	56.6373	0.77449	-0.368682	32.7286	28.3464	1.15459	0.207384	0.298355	0.441812	0.458807	0.586423	0.709359
hsa-mir-574	hsa-miR-574-3p	150.838	182.298	0.827429	-0.273293	148.5	131.907	1.12579	0.17094	0.289474	0.431392	0.458807	0.586383	0.709359
brain-mir-426	brain-mir-426	6.9808	6.22955	1.1206	0.164266	3.80714	3.55	1.07243	0.10089	0.720326	0.803564	0.45928	0.590777	0.709513
hsa-let-7f-2	hsa-let-7f-2-3p	4.58571	4.94838	0.926711	-0.109809	3.725	2.26071	1.64771	0.720462	0.758866	0.837255	0.45928	0.59079	0.709513
hsa-mir-3150b	hsa-miR-3150b-3p	2.54539	3.58994	0.709034	-0.496073	2.05	2.2	0.931818	-0.10188	0.214662	0.347613	0.54072	0.590757	0.709513
hsa-mir-320c-1	hsa-miR-320c	55.3673	70.3412	0.787124	-0.345337	43.6036	35.3857	1.23224	0.301279	0.291198	0.43249	0.460227	0.599533	0.716584
hsa-mir-625	hsa-miR-625-3p	51.8856	57.5367	0.901782	-0.149149	46.3821	59.35	0.781502	-0.355679	0.48185	0.628283	0.539773	0.599504	0.716584
hsa-mir-939	hsa-miR-939	3.1375	3.02597	1.03686	0.0522159	2.35	1.56071	1.50572	0.590454	0.886908	0.929495	0.461174	0.608366	0.725415
hsa-mir-339	hsa-miR-339-5p	65.5238	79.0334	0.829064	-0.270444	63.7357	67.6786	0.941741	-0.0865971	0.263441	0.408171	0.537879	0.617226	0.732529
hsa-mir-4687	hsa-miR-4687-5p	8.5494	8.86104	0.964831	-0.0516519	6.4	7.48214	0.85537	-0.22538	0.881797	0.929294	0.537879	0.617251	0.732529
hsa-mir-548aa-1	hsa-miR-548aa	2.34048	2.64026	0.886457	-0.173878	1.75357	1.80357	0.972277	-0.0405604	0.576372	0.703987	0.536458	0.630666	0.741439
hsa-mir-548aa-1	hsa-miR-548t-3p	2.34048	2.64026	0.886457	-0.173878	1.75357	1.80357	0.972277	-0.0405604	0.576372	0.703987	0.536458	0.630666	0.741439
hsa-mir-548aa-2	hsa-miR-548aa	2.34048	2.64026	0.886457	-0.173878	1.75357	1.80357	0.972277	-0.0405604	0.576372	0.703987	0.536458	0.630666	0.741439
hsa-mir-548aa-2	hsa-miR-548t-3p	2.34048	2.64026	0.886457	-0.173878	1.75357	1.80357	0.972277	-0.0405604	0.576372	0.703987	0.536458	0.630666	0.741439
hsa-mir-181a-2	hsa-miR-181a-5p	22004	24510.5	0.897739	-0.155632	17379.7	23048.5	0.754047	-0.407274	0.51538	0.660002	0.535985	0.634716	0.744457
hsa-mir-1306	hsa-miR-1306-5p	63.014	53.6539	1.17445	0.231989	51.9286	42.1964	1.23064	0.299408	0.343758	0.484737	0.464962	0.644229	0.75211
hsa-mir-146b	hsa-miR-146b-3p	45.7679	45.0406	1.01615	0.0231092	39.8393	44.5679	0.893902	-0.161812	0.906053	0.941084	0.535038	0.644237	0.75211
hsa-mir-29b-2	hsa-miR-29b-2-5p	4.07827	3.41721	1.19345	0.255141	3.01786	2.2	1.37175	0.456021	0.372178	0.516114	0.465436	0.648772	0.755646
hsa-mir-134	hsa-miR-134	4.47024	3.91883	1.14071	0.189928	3.27857	3.65	0.898239	-0.154829	0.694555	0.794229	0.465909	0.653326	0.757485
hsa-mir-548h-4	hsa-miR-548h-3p	7.51042	8.36396	0.89795	-0.155293	5.76429	7.725	0.746186	-0.422393	0.534193	0.677184	0.533617	0.657895	0.757485
hsa-mir-548h-4	hsa-miR-548z	7.51042	8.36396	0.89795	-0.155293	5.76429	7.725	0.746186	-0.422393	0.534193	0.677184	0.533617	0.657895	0.757485
hsa-mir-548z	hsa-miR-548h-3p	7.53705	8.36396	0.901134	-0.150186	5.76429	7.725	0.746186	-0.422393	0.546943	0.679618	0.533617	0.657895	0.757485
hsa-mir-548z	hsa-miR-548z	7.53705	8.36396	0.901134	-0.150186	5.76429	7.725	0.746186	-0.422393	0.546943	0.679618	0.533617	0.657895	0.757485
hsa-mir-636	hsa-miR-636	479.929	410.381	1.16947	0.225857	446.671	325.557	1.37202	0.456303	0.322129	0.462026	0.466856	0.662447	0.760981
hsa-mir-181a-1	hsa-miR-181a-5p	23762.2	24765	0.959508	-0.0596332	17606.3	23048.5	0.763878	-0.388585	0.832712	0.891304	0.53267	0.666651	0.764061
brain-mir-143	brain-mir-143	261.41	208.134	1.25597	0.328798	164.114	173.971	0.94334	-0.0841496	0.250497	0.389317	0.52983	0.694868	0.794587
hsa-mir-4685	hsa-miR-4685-3p	202.389	204.685	0.988786	-0.0162696	155.154	164.196	0.944927	-0.0817258	0.94075	0.950235	0.528883	0.704237	0.80347
hsa-mir-100	hsa-miR-100-5p	1148.06	1194.85	0.960838	-0.0576354	419.357	492.857	0.85087	-0.23299	0.946394	0.952083	0.472064	0.713678	0.812395
hsa-mir-196b	hsa-miR-196b-5p	6.32753	7.66006	0.826041	-0.275714	4.43571	5.75357	0.77095	-0.375291	0.45979	0.610621	0.526989	0.72313	0.815772
hsa-mir-222	hsa-miR-222-3p	73.7705	77.2542	0.954906	-0.066569	67.5679	77.3714	0.873292	-0.195464	0.708981	0.797082	0.526989	0.723082	0.815772
hsa-mir-30e	hsa-miR-30e-5p	1038.59	1018	1.02023	0.0288898	944.114	845.729	1.11633	0.158767	0.898697	0.935988	0.473011	0.723054	0.815772
hsa-mir-4448	hsa-miR-4448	3.64955	3.27857	1.11315	0.154653	2.63214	2.72143	0.967192	-0.0481264	0.63852	0.755533	0.473011	0.723144	0.815772
hsa-mir-197	hsa-miR-197-3p	815.577	983.681	0.829106	-0.270371	759.293	783.079	0.969625	-0.0445006	0.317099	0.458743	0.526515	0.727789	0.819171
hsa-mir-5010	hsa-miR-5010-5p	4.48006	4.11201	1.08951	0.123673	1.77857	1.85714	0.957692	-0.0623659	0.825686	0.885671	0.525095	0.742189	0.83351
hsa-mir-342	hsa-miR-342-3p	300.097	320.629	0.935963	-0.0954769	297.986	279.414	1.06647	0.0928374	0.629968	0.749393	0.475852	0.751705	0.842312
hsa-mir-142	hsa-miR-142-5p	23702	25990.8	0.911936	-0.132995	19986.5	19986.5	1	0	0.542376	0.678984	0.523201	0.76076	0.85056
hsa-mir-181c	hsa-miR-181c-3p	7.54583	6.55844	1.15055	0.202327	6.36429	5.53571	1.14968	0.201229	0.390696	0.534412	0.477746	0.771044	0.852279
hsa-mir-182	hsa-miR-182-5p	69047.1	69254.8	0.997001	-0.0043331	55604.7	75224.7	0.739181	-0.436	0.983295	0.983295	0.522254	0.767072	0.852279
hsa-mir-27b	hsa-miR-27b-3p	539.224	577.368	0.933935	-0.0986054	515.754	546.779	0.943259	-0.0842748	0.670674	0.784798	0.47822	0.775815	0.852279
hsa-mir-362	hsa-miR-362-5p	19.8185	17.8581	1.10977	0.150264	16.5929	16.8607	0.984114	-0.0231033	0.470154	0.621098	0.47822	0.775879	0.852279
hsa-mir-374b	hsa-miR-374b-5p	32.2109	30.9779	1.0398	0.0563069	28.7893	29.4071	0.97899	-0.0306346	0.78167	0.858639	0.477746	0.771056	0.852279
hsa-mir-378b	hsa-miR-378b	3.55506	2.89805	1.22671	0.29479	1.97143	2.14286	0.92	-0.120294	0.414958	0.562997	0.477273	0.76621	0.852279
hsa-mir-532	hsa-miR-532-3p	300.314	345.313	0.869685	-0.201435	285.707	221.314	1.29096	0.368441	0.347216	0.488242	0.47822	0.775849	0.852279
hsa-mir-96	hsa-miR-96-5p	59.1472	99.4971	0.594461	-0.750345	26.75	32.9536	0.811748	-0.300896	0.378376	0.519578	0.522254	0.771062	0.852279
hsa-mir-192	hsa-miR-192-5p	15858.3	16339.4	0.970556	-0.0431173	17337.6	13484	1.28579	0.36266	0.820284	0.881761	0.478693	0.780352	0.855321
hsa-mir-155	hsa-miR-155-5p	34.2137	36.639	0.933806	-0.0988049	32.0643	34.3964	0.932198	-0.101292	0.688771	0.792242	0.479167	0.785606	0.859203
hsa-mir-127	hsa-miR-127-3p	110.906	108.991	1.01757	0.025129	88.0714	92.4786	0.952344	-0.070445	0.931496	0.950235	0.481061	0.805124	0.876741
hsa-mir-4707	hsa-miR-4707-3p	3.8558	3.58409	1.07581	0.105424	3.4	2.78214	1.22208	0.289338	0.742478	0.824611	0.481061	0.805134	0.876741
hsa-mir-1254-1	hsa-miR-1254	33.9073	34.3503	0.987103	-0.0187282	32.5393	32.4786	1.00187	0.00269441	0.913649	0.943728	0.517992	0.81494	0.88168
hsa-mir-324	hsa-miR-324-3p	200.54	257.675	0.778267	-0.361663	196.979	151.596	1.29936	0.377803	0.190373	0.321991	0.482008	0.814908	0.88168
hsa-mir-99a	hsa-miR-99a-5p	937.505	966.846	0.969652	-0.0444605	346.436	426	0.813229	-0.298266	0.957113	0.960941	0.482008	0.814938	0.88168
hsa-mir-1254-2	hsa-miR-1254	33.9696	34.3503	0.988918	-0.0160777	32.5393	32.4786	1.00187	0.00269441	0.925875	0.948549	0.517045	0.824776	0.890403
hsa-mir-424	hsa-miR-424-5p	2.47024	2.775	0.890176	-0.167838	1.7	1.53571	1.10698	0.146625	0.698331	0.79611	0.516098	0.834631	0.899109
hsa-mir-5189	hsa-miR-5189	4.96979	5.6724	0.876135	-0.190775	4.20714	3.46786	1.21318	0.278796	0.62391	0.745722	0.515625	0.839582	0.902505
brain-mir-138	brain-mir-138	284.518	218.918	1.29966	0.378132	176.575	178.9	0.987004	-0.0188723	0.205568	0.337239	0.514678	0.849471	0.903463
brain-mir-140	brain-mir-140	284.518	218.918	1.29966	0.378132	176.575	178.9	0.987004	-0.0188723	0.205568	0.337239	0.514678	0.849471	0.903463
brain-mir-141	brain-mir-141	284.518	218.918	1.29966	0.378132	176.575	178.9	0.987004	-0.0188723	0.205568	0.337239	0.514678	0.849471	0.903463
brain-mir-142	brain-mir-142	284.518	218.918	1.29966	0.378132	176.575	178.9	0.987004	-0.0188723	0.205568	0.337239	0.514678	0.849471	0.903463
hsa-mir-4646	hsa-miR-4646-3p	3.46949	4.14545	0.836939	-0.256805	2.38929	2.31071	1.034	0.0482405	0.593943	0.721135	0.484848	0.844526	0.903463
hsa-mir-4753	hsa-miR-4753-5p	3.37545	3.82792	0.881796	-0.181483	2.07143	2.61429	0.79235	-0.335791	0.680708	0.789182	0.486742	0.86438	0.917376
hsa-mir-140	hsa-miR-140-3p	4712.56	5257.54	0.896344	-0.157876	4315.29	4453.91	0.968876	-0.0456154	0.321736	0.462026	0.512784	0.868957	0.918773
hsa-mir-3176	hsa-miR-3176	6.48155	6.6289	0.977772	-0.0324303	5.21429	4.825	1.08068	0.111941	0.910935	0.942865	0.487216	0.869357	0.918773
hsa-mir-25	hsa-miR-25-5p	12.8935	10.6617	1.20933	0.274203	8.53571	8.73214	0.977505	-0.0328238	0.511787	0.658762	0.512311	0.874341	0.922099
brain-mir-379	brain-mir-379	12.0424	13.3023	0.90529	-0.143549	11.5143	10.5536	1.09103	0.125694	0.530217	0.675556	0.511364	0.884323	0.930671
brain-mir-167	brain-mir-167	2.5311	2.54513	0.994488	-0.00797409	1.80714	1.86429	0.969349	-0.0449124	0.978494	0.980447	0.509943	0.899318	0.930847
brain-mir-248	brain-mir-248	4.42679	4.58052	0.966437	-0.0492517	3.575	3.24643	1.10121	0.13909	0.877497	0.929294	0.48911	0.889313	0.930847
hsa-mir-1538	hsa-miR-1538	7.8256	7.53474	1.0386	0.0546427	6.06786	5.22143	1.16211	0.216743	0.861623	0.916387	0.48911	0.889317	0.930847
hsa-mir-3177	hsa-miR-3177-3p	3.6369	3.94058	0.922935	-0.115698	3.725	3.27857	1.13617	0.184173	0.699371	0.79611	0.509943	0.89932	0.930847
hsa-mir-3620	hsa-miR-3620	11.0713	10.6721	1.03741	0.0529809	9.18214	10.0857	0.910411	-0.13541	0.764222	0.841314	0.490057	0.899325	0.930847
hsa-mir-7-1	hsa-miR-7-5p	4.81592	3.80325	1.26627	0.340581	2.62143	3.52143	0.744422	-0.425808	0.288469	0.431392	0.490057	0.899318	0.930847
hsa-mir-7-2	hsa-miR-7-5p	4.81592	3.80325	1.26627	0.340581	2.62143	3.52143	0.744422	-0.425808	0.288469	0.431392	0.490057	0.899318	0.930847
hsa-mir-7-3	hsa-miR-7-5p	4.81592	3.80325	1.26627	0.340581	2.62143	3.52143	0.744422	-0.425808	0.288469	0.431392	0.490057	0.899318	0.930847
hsa-mir-1287	hsa-miR-1287	2.28884	2.63279	0.869358	-0.201977	1.95	1.95714	0.99635	-0.00527494	0.541299	0.678984	0.508049	0.919377	0.945753
hsa-mir-27a	hsa-miR-27a-3p	450.563	512.988	0.878311	-0.187196	442.457	482.014	0.917934	-0.123538	0.429179	0.576983	0.508049	0.919367	0.945753
hsa-mir-502	hsa-miR-502-3p	453.824	419.218	1.08255	0.114434	399.35	341.536	1.16928	0.225617	0.572807	0.703987	0.508049	0.919364	0.945753
hsa-mir-146a	hsa-miR-146a-5p	376.003	397.388	0.946186	-0.0798036	366.743	306.25	1.19753	0.260059	0.675303	0.788376	0.507576	0.924384	0.948958
hsa-mir-485	hsa-miR-485-3p	9.09122	9.25292	0.982524	-0.0254351	5.84286	6.35357	0.919618	-0.120894	0.942664	0.950235	0.507102	0.929432	0.952194
hsa-mir-130a	hsa-miR-130a-3p	688.064	710.373	0.968596	-0.0460335	648.186	620.307	1.04494	0.0634245	0.817402	0.880549	0.493371	0.934429	0.953978
hsa-mir-204	hsa-miR-204-5p	5.85253	7.26234	0.805874	-0.311374	4.12143	4.975	0.828428	-0.271552	0.479819	0.627263	0.506629	0.934974	0.953978
hsa-mir-4677	hsa-miR-4677-3p	22.7737	23.1201	0.985014	-0.0217833	23.2357	22.7964	1.01927	0.0275362	0.897521	0.935988	0.506155	0.939488	0.954706
hsa-mir-548am	hsa-miR-548am-3p	17.3079	18.3107	0.945233	-0.0812585	16.4821	17.7857	0.926707	-0.109815	0.690521	0.792242	0.506155	0.939491	0.954706
brain-mir-104	brain-mir-104	20.3372	20.5987	0.987305	-0.0184321	17.9071	21.8357	0.820085	-0.286155	0.939149	0.950235	0.504261	0.959637	0.973208
hsa-mir-196a-2	hsa-miR-196a-5p	5.10789	5.43506	0.939802	-0.0895707	3.38929	4.05714	0.835387	-0.259483	0.791827	0.862249	0.496212	0.96468	0.97635
brain-mir-30	brain-mir-30	4.06324	3.94773	1.02926	0.0416097	2.82143	3.30714	0.853132	-0.22916	0.90734	0.941084	0.503314	0.969724	0.977513
hsa-mir-3661	hsa-miR-3661	5.15417	5.34935	0.963513	-0.0536246	5.26071	4.83571	1.08789	0.12153	0.813128	0.877828	0.503314	0.969724	0.977513
hsa-mir-450a-1	hsa-miR-450a-5p	2.11548	2.52143	0.838999	-0.253259	1.71786	1.51429	1.13443	0.181973	0.487527	0.632399	0.502367	0.97981	0.98373
hsa-mir-450a-2	hsa-miR-450a-5p	2.11548	2.52143	0.838999	-0.253259	1.71786	1.51429	1.13443	0.181973	0.487527	0.632399	0.502367	0.97981	0.98373
hsa-mir-375	hsa-miR-375	3.46101	3.18084	1.08808	0.121784	2.84286	3	0.947619	-0.0776209	0.603595	0.72663	0.501894	0.984858	0.986824
hsa-mir-1226	hsa-miR-1226-3p	10.7473	10.464	1.02708	0.0385481	8.91429	8.18571	1.08901	0.123011	0.881354	0.929294	0.499053	0.994953	0.994953

## Sheet: sign. deregulated wmw
precursor	mature	mean AD	mean C	qmean	logqmean	median AD	median C	qmedian	logqmedian	ttest rawp	ttest adjp	AUC	wmw rawp	wmw adjp
hsa-mir-144	hsa-miR-144-5p	440.741	1424.22	0.309462	-1.69217	264.121	1325.7	0.199232	-2.32748	2.91772e-08	2.92939e-06	0.913826	3.32814e-08	8.35363e-06
hsa-mir-30d	hsa-miR-30d-5p	18676.4	10114.7	1.84646	0.884764	17874.9	9946.63	1.79708	0.845656	8.17041e-14	4.10155e-11	0.0819129	2.1587e-08	8.35363e-06
hsa-let-7f-1	hsa-let-7f-5p	11622.6	16403.2	0.708553	-0.497052	11672.7	16431.2	0.710398	-0.493301	1.39318e-07	6.35798e-06	0.902936	7.07561e-08	9.48585e-06
hsa-let-7f-2	hsa-let-7f-5p	12347.6	17770.9	0.694824	-0.52528	12043.8	17337.6	0.694665	-0.525612	3.90488e-07	1.01157e-05	0.901989	7.55845e-08	9.48585e-06
hsa-let-7a-1	hsa-let-7a-5p	14249.7	21348	0.667498	-0.583164	13484	18412.2	0.732341	-0.449413	4.08684e-05	0.00043651	0.885417	2.5583e-07	1.63149e-05
hsa-let-7a-3	hsa-let-7a-5p	13566.5	19575.1	0.693049	-0.528971	12957.6	18805.7	0.689023	-0.537377	5.89856e-06	8.22522e-05	0.891098	1.71247e-07	1.63149e-05
hsa-mir-151a	hsa-miR-151a-3p	5460.8	2852.91	1.91411	0.936675	5080.56	2730.74	1.8605	0.895693	5.17266e-09	7.28711e-07	0.114583	2.59999e-07	1.63149e-05
hsa-mir-4781	hsa-miR-4781-3p	30.5028	12.3601	2.46785	1.30326	28.6321	11.85	2.41621	1.27275	4.12946e-10	1.03649e-07	0.113163	2.4447e-07	1.63149e-05
brain-mir-112	brain-mir-112	15.9356	5.5763	2.85773	1.51487	15.8071	4.67143	3.38379	1.75864	5.80646e-09	7.28711e-07	0.12358	5.09331e-07	2.84093e-05
hsa-let-7a-2	hsa-let-7a-5p	14962.7	22600	0.662067	-0.59495	14219.1	20491.9	0.693889	-0.527223	0.000125317	0.000998561	0.871212	6.80056e-07	3.10353e-05
hsa-mir-17	hsa-miR-17-3p	51.1086	144.497	0.353701	-1.4994	45.4821	112.357	0.4048	-1.30472	0.00151399	0.00617905	0.873106	6.40702e-07	3.10353e-05
hsa-let-7g	hsa-let-7g-5p	2481.52	4821.68	0.514658	-0.958313	2123.97	4740.41	0.448056	-1.15825	5.19206e-05	0.000521283	0.869318	8.08626e-07	3.38275e-05
hsa-mir-3157	hsa-miR-3157-3p	11.3423	4.73929	2.39324	1.25897	11.825	4.3	2.75	1.45943	9.04262e-08	4.5394e-06	0.133996	1.04192e-06	4.02341e-05
hsa-mir-15a	hsa-miR-15a-5p	960.653	2351.43	0.40854	-1.29145	818.943	2003.33	0.408791	-1.29056	0.000107588	0.000885397	0.860322	1.50518e-06	5.39715e-05
hsa-mir-101-1	hsa-miR-101-3p	212.609	653.754	0.325213	-1.62054	83.7607	639.318	0.131016	-2.93219	6.10194e-05	0.000600622	0.857481	1.84475e-06	6.17375e-05
hsa-mir-101-2	hsa-miR-101-3p	216.986	664.719	0.326432	-1.61514	83.7607	639.318	0.131016	-2.93219	6.82365e-05	0.000658745	0.855587	2.09014e-06	6.55755e-05
hsa-mir-148a	hsa-miR-148a-3p	634.886	2104.97	0.301613	-1.72923	376.546	1187.23	0.317164	-1.6567	0.00135034	0.00564892	0.85464	2.22068e-06	6.55755e-05
hsa-mir-148b	hsa-miR-148b-5p	36.1601	18.0179	2.0069	1.00497	36.0643	15.9714	2.25805	1.17508	6.33546e-08	3.9755e-06	0.149148	2.85134e-06	7.95208e-05
hsa-mir-5001	hsa-miR-5001-3p	23.8345	11.512	2.0704	1.04991	21.7607	9.50714	2.28888	1.19464	2.59278e-07	8.13484e-06	0.153883	3.87706e-06	9.73142e-05
hsa-mir-98	hsa-miR-98	163.332	309.253	0.52815	-0.920981	151.596	296.393	0.511471	-0.967275	4.31731e-05	0.000451519	0.846591	3.75181e-06	9.73142e-05
hsa-mir-30a	hsa-miR-30a-5p	15796.7	10335.4	1.52841	0.612031	16431.2	10289.8	1.59685	0.675226	3.68357e-08	3.08192e-06	0.158144	4.85722e-06	0.000116111
hsa-mir-660	hsa-miR-660-5p	45.8696	136.739	0.335453	-1.57582	28.5964	96.5286	0.296248	-1.75512	0.000616382	0.00318501	0.840909	5.40856e-06	0.000123414
hsa-let-7e	hsa-let-7e-5p	7531.89	11096.8	0.678743	-0.559063	7253.16	11550.2	0.62797	-0.671232	1.9007e-06	3.66981e-05	0.836174	7.00024e-06	0.000152788
hsa-mir-29c	hsa-miR-29c-3p	64.029	109.334	0.585629	-0.771941	59.0893	108.607	0.544064	-0.878151	1.34785e-05	0.000178058	0.831913	9.49855e-06	0.000198678
brain-mir-431	brain-mir-431	9.9375	4.08312	2.4338	1.28321	9.33929	4.1	2.27787	1.18769	2.04882e-06	3.8093e-05	0.17803	1.74439e-05	0.00024473
hsa-mir-144	hsa-miR-144-3p	89.2	192.799	0.462659	-1.11198	21.2321	127.286	0.166807	-2.58375	0.052953	0.123067	0.826705	1.31021e-05	0.00024473
hsa-mir-425	hsa-miR-425-5p	8286.06	4714.11	1.75772	0.813702	7467.34	3650.97	2.0453	1.03231	1.136e-06	2.47944e-05	0.178977	1.80379e-05	0.00024473
hsa-mir-548h-1	hsa-miR-548h-5p	7.11458	15.3169	0.464493	-1.10627	5.48571	12.5929	0.435621	-1.19885	0.000185473	0.00129316	0.822443	1.69531e-05	0.00024473
hsa-mir-548h-2	hsa-miR-548h-5p	7.11458	15.3169	0.464493	-1.10627	5.48571	12.5929	0.435621	-1.19885	0.000185473	0.00129316	0.822443	1.69531e-05	0.00024473
hsa-mir-548h-4	hsa-miR-548h-5p	7.11458	15.3169	0.464493	-1.10627	5.48571	12.5929	0.435621	-1.19885	0.000185473	0.00129316	0.822443	1.69531e-05	0.00024473
hsa-mir-548h-3	hsa-miR-548h-5p	7.11458	15.3169	0.464493	-1.10627	5.48571	12.5929	0.435621	-1.19885	0.000185473	0.00129316	0.822443	1.69531e-05	0.00024473
hsa-mir-548h-5	hsa-miR-548h-5p	7.30625	15.7182	0.464828	-1.10523	5.72143	14.0393	0.40753	-1.29502	0.000131239	0.00101357	0.826231	1.34837e-05	0.00024473
hsa-mir-550a-1	hsa-miR-550a-3-5p	90.4321	54.9756	1.64495	0.718043	89.025	52.7571	1.68745	0.754844	2.08947e-07	6.99276e-06	0.176136	1.55373e-05	0.00024473
hsa-mir-550a-2	hsa-miR-550a-3-5p	90.4321	54.9756	1.64495	0.718043	89.025	52.7571	1.68745	0.754844	2.08947e-07	6.99276e-06	0.176136	1.55373e-05	0.00024473
hsa-mir-550a-3	hsa-miR-550a-3-5p	74.7557	45.8536	1.63031	0.705149	73.9286	45.0179	1.64221	0.715635	3.22746e-07	9.53051e-06	0.178504	1.79421e-05	0.00024473
hsa-mir-550a-1	hsa-miR-550a-5p	90.7198	54.9756	1.65018	0.722625	89.025	52.7571	1.68745	0.754844	1.881e-07	6.99276e-06	0.176136	1.554e-05	0.00024473
hsa-mir-550a-2	hsa-miR-550a-5p	90.7198	54.9756	1.65018	0.722625	89.025	52.7571	1.68745	0.754844	1.881e-07	6.99276e-06	0.176136	1.554e-05	0.00024473
hsa-mir-1285-1	hsa-miR-1285-5p	11.4661	4.42143	2.5933	1.37479	10.6	4.14286	2.55862	1.35537	8.2696e-08	4.5394e-06	0.181345	2.12885e-05	0.000281232
hsa-mir-26b	hsa-miR-26b-3p	112.919	50.9873	2.21466	1.14708	108.25	39.0321	2.77336	1.47163	5.75102e-08	3.9755e-06	0.182292	2.25017e-05	0.000289637
hsa-mir-186	hsa-miR-186-5p	6266.44	3507.44	1.78661	0.837226	5641.1	3546.47	1.59062	0.669592	2.41153e-06	4.17445e-05	0.184186	2.4499e-05	0.000307462
hsa-mir-128-2	hsa-miR-128	1822.13	1041.47	1.74957	0.807004	1707.01	999.671	1.70758	0.771949	3.44129e-07	9.59739e-06	0.184659	2.55284e-05	0.000312568
hsa-mir-128-1	hsa-miR-128	1923.32	1090.77	1.76327	0.818254	1840.63	1046.93	1.75812	0.814036	4.03015e-07	1.01157e-05	0.18608	2.7839e-05	0.000327536
hsa-mir-361	hsa-miR-361-5p	83.2924	43.8854	1.89795	0.924444	72.9857	35.8964	2.03323	1.02377	1.76425e-06	3.54261e-05	0.18608	2.80559e-05	0.000327536
hsa-mir-199a-1	hsa-miR-199a-3p	7.43214	19.9455	0.372623	-1.42421	6.35714	17.1286	0.371143	-1.42995	0.000662712	0.00318501	0.812027	3.15063e-05	0.000336514
hsa-mir-199b	hsa-miR-199a-3p	7.43214	19.9455	0.372623	-1.42421	6.35714	17.1286	0.371143	-1.42995	0.000662712	0.00318501	0.812027	3.15063e-05	0.000336514
hsa-mir-199b	hsa-miR-199b-3p	7.43214	19.9455	0.372623	-1.42421	6.35714	17.1286	0.371143	-1.42995	0.000662712	0.00318501	0.812027	3.15063e-05	0.000336514
hsa-mir-199a-1	hsa-miR-199b-3p	7.43214	19.9455	0.372623	-1.42421	6.35714	17.1286	0.371143	-1.42995	0.000662712	0.00318501	0.812027	3.15063e-05	0.000336514
hsa-mir-363	hsa-miR-363-3p	11001.5	6963.97	1.57977	0.659718	9603.49	6868.4	1.39821	0.483584	1.39244e-06	2.91252e-05	0.189394	3.33475e-05	0.000348759
brain-mir-53	brain-mir-53	11.1549	5.19935	2.14544	1.10128	10.5643	5.60357	1.88528	0.914777	3.04337e-06	4.85117e-05	0.191761	3.92588e-05	0.000402203
hsa-mir-190a	hsa-miR-190a	3.73065	8.02435	0.464917	-1.10496	1.95714	7.26429	0.26942	-1.89207	0.000666187	0.00318501	0.805871	4.4996e-05	0.000426319
hsa-mir-199a-2	hsa-miR-199a-3p	7.62411	20.4097	0.373552	-1.42062	6.69286	17.9071	0.373753	-1.41984	0.000800766	0.00362148	0.806345	4.38006e-05	0.000426319
hsa-mir-199a-2	hsa-miR-199b-3p	7.62411	20.4097	0.373552	-1.42062	6.69286	17.9071	0.373753	-1.41984	0.000800766	0.00362148	0.806345	4.38006e-05	0.000426319
hsa-mir-625	hsa-miR-625-5p	13.1503	6.39091	2.05766	1.041	11.6107	5.37857	2.1587	1.11016	0.000167802	0.00127631	0.194129	4.50098e-05	0.000426319
hsa-let-7c	hsa-let-7c	10094	14191.5	0.711271	-0.491528	8648.27	14464.2	0.59791	-0.741999	0.00101926	0.00444929	0.804924	4.61112e-05	0.000428663
hsa-mir-4659a	hsa-miR-4659a-3p	12.7433	5.75942	2.2126	1.14574	11	5.12857	2.14485	1.10087	1.61673e-05	0.000208102	0.196023	5.01402e-05	0.000457643
brain-mir-219	brain-mir-219	42.3857	23.8818	1.77481	0.827665	39.0643	20.9464	1.86496	0.899146	5.89192e-06	8.22522e-05	0.201705	6.92185e-05	0.000565986
hsa-mir-1294	hsa-miR-1294	16.693	37.9445	0.439932	-1.18465	13.6036	33.5964	0.404911	-1.30432	0.000883215	0.00392366	0.795455	8.11773e-05	0.000565986
hsa-mir-30c-2	hsa-miR-30c-5p	5102.28	2750.91	1.85476	0.891233	5032.49	2280.94	2.20632	1.14164	2.37256e-06	4.17445e-05	0.202652	7.21181e-05	0.000565986
hsa-mir-3127	hsa-miR-3127-3p	11.2479	3.41558	3.29312	1.71945	9.22857	3.475	2.6557	1.40909	9.5752e-06	0.000129912	0.202178	7.10626e-05	0.000565986
hsa-mir-5010	hsa-miR-5010-3p	222.792	119.885	1.85838	0.894042	187.096	109.8	1.70397	0.768904	5.5194e-06	8.14923e-05	0.204545	8.10257e-05	0.000565986
hsa-mir-548x	hsa-miR-548aj-5p	6.21086	13.4438	0.461986	-1.11408	4.76786	11.0071	0.43316	-1.20703	0.000367816	0.00209822	0.795455	8.1154e-05	0.000565986
hsa-mir-548aj-2	hsa-miR-548aj-5p	6.21086	13.4438	0.461986	-1.11408	4.76786	11.0071	0.43316	-1.20703	0.000367816	0.00209822	0.795455	8.1154e-05	0.000565986
hsa-mir-548g	hsa-miR-548aj-5p	6.21086	13.4438	0.461986	-1.11408	4.76786	11.0071	0.43316	-1.20703	0.000367816	0.00209822	0.795455	8.1154e-05	0.000565986
hsa-mir-548x	hsa-miR-548ar-5p	6.21086	13.4438	0.461986	-1.11408	4.76786	11.0071	0.43316	-1.20703	0.000367816	0.00209822	0.795455	8.1154e-05	0.000565986
hsa-mir-548aj-2	hsa-miR-548ar-5p	6.21086	13.4438	0.461986	-1.11408	4.76786	11.0071	0.43316	-1.20703	0.000367816	0.00209822	0.795455	8.1154e-05	0.000565986
hsa-mir-548g	hsa-miR-548ar-5p	6.21086	13.4438	0.461986	-1.11408	4.76786	11.0071	0.43316	-1.20703	0.000367816	0.00209822	0.795455	8.1154e-05	0.000565986
hsa-mir-548aj-2	hsa-miR-548g-5p	6.21086	13.4438	0.461986	-1.11408	4.76786	11.0071	0.43316	-1.20703	0.000367816	0.00209822	0.795455	8.1154e-05	0.000565986
hsa-mir-548g	hsa-miR-548g-5p	6.21086	13.4438	0.461986	-1.11408	4.76786	11.0071	0.43316	-1.20703	0.000367816	0.00209822	0.795455	8.1154e-05	0.000565986
hsa-mir-548x	hsa-miR-548g-5p	6.21086	13.4438	0.461986	-1.11408	4.76786	11.0071	0.43316	-1.20703	0.000367816	0.00209822	0.795455	8.1154e-05	0.000565986
hsa-mir-548aj-2	hsa-miR-548x-5p	6.21086	13.4438	0.461986	-1.11408	4.76786	11.0071	0.43316	-1.20703	0.000367816	0.00209822	0.795455	8.1154e-05	0.000565986
hsa-mir-548x	hsa-miR-548x-5p	6.21086	13.4438	0.461986	-1.11408	4.76786	11.0071	0.43316	-1.20703	0.000367816	0.00209822	0.795455	8.1154e-05	0.000565986
hsa-mir-548g	hsa-miR-548x-5p	6.21086	13.4438	0.461986	-1.11408	4.76786	11.0071	0.43316	-1.20703	0.000367816	0.00209822	0.795455	8.1154e-05	0.000565986
hsa-mir-589	hsa-miR-589-5p	453.369	311.364	1.45608	0.542087	429.757	310.414	1.38446	0.469327	2.55614e-06	4.27727e-05	0.205019	8.25834e-05	0.000567902
hsa-mir-126	hsa-miR-126-3p	87.5493	194.42	0.45031	-1.15101	62.725	142.757	0.439383	-1.18645	0.00323771	0.0122205	0.792614	9.48691e-05	0.000643571
hsa-mir-548ar	hsa-miR-548ar-5p	5.80074	12.3575	0.469412	-1.09107	4.33571	10.05	0.431414	-1.21285	0.000428932	0.00238566	0.79214	9.74356e-05	0.000652169
hsa-mir-30c-1	hsa-miR-30c-5p	5093.75	2759.65	1.84579	0.884242	4984.43	2280.94	2.18525	1.1278	3.09238e-06	4.85117e-05	0.208333	9.90049e-05	0.000653954
hsa-mir-107	hsa-miR-107	4365.66	6597.26	0.661738	-0.595667	3650.97	6697.81	0.545099	-0.87541	2.99615e-05	0.000366846	0.788352	0.000118514	0.000771818
hsa-mir-330	hsa-miR-330-5p	17.5676	9.24221	1.9008	0.926604	16.3714	7.70357	2.12517	1.08758	4.72684e-06	7.19053e-05	0.211648	0.000119924	0.000771818
hsa-mir-29a	hsa-miR-29a-3p	70.3396	107.132	0.656566	-0.606987	65.5429	111.814	0.586176	-0.770594	0.000212871	0.00142482	0.785985	0.000136265	0.000865887
hsa-mir-152	hsa-miR-152	19.3256	46.6497	0.414271	-1.27135	16.0786	28.7643	0.558977	-0.839139	0.00489615	0.0174317	0.785511	0.000140025	0.000878654
hsa-mir-103a-2	hsa-miR-103a-3p	5018.14	7537.89	0.665723	-0.587007	4384.6	7253.16	0.604508	-0.726166	4.08359e-05	0.00043651	0.785038	0.000142572	0.000883595
hsa-mir-103a-1	hsa-miR-103a-3p	4957.55	7438.81	0.666444	-0.585445	4384.6	7253.16	0.604508	-0.726166	3.08055e-05	0.000368199	0.784091	0.000150159	0.00091391
hsa-mir-143	hsa-miR-143-3p	154.867	273.999	0.565211	-0.823139	114.836	233.171	0.492495	-1.02182	0.000432461	0.00238566	0.784091	0.000151105	0.00091391
hsa-mir-3909	hsa-miR-3909	12.883	6.83214	1.88565	0.915063	11.45	5.29286	2.16329	1.11323	0.000718705	0.00337187	0.21733	0.000163115	0.000974805
hsa-let-7i	hsa-let-7i-5p	5936.48	8833.61	0.672034	-0.573395	4142.14	8302.36	0.498911	-1.00314	0.0031605	0.0120195	0.777936	0.000207102	0.00122312
hsa-mir-106b	hsa-miR-106b-3p	2701.81	3980.18	0.678816	-0.558907	2600.93	3757.74	0.692153	-0.530837	0.000444761	0.00242685	0.773674	0.000253215	0.00147807
hsa-mir-340	hsa-miR-340-3p	36.3311	18.6945	1.94341	0.958593	36.2321	12.3214	2.94058	1.5561	0.000211382	0.00142482	0.229167	0.000303741	0.0016942
hsa-mir-548k	hsa-miR-548av-5p	7.05119	14.7003	0.479662	-1.05991	5.48571	12.3464	0.444316	-1.17034	0.00111815	0.00479751	0.770833	0.000303741	0.0016942
hsa-mir-548k	hsa-miR-548k	7.05119	14.7003	0.479662	-1.05991	5.48571	12.3464	0.444316	-1.17034	0.00111815	0.00479751	0.770833	0.000303741	0.0016942
hsa-mir-5690	hsa-miR-5690	19.4949	9.85357	1.97846	0.984381	16.8679	9.525	1.7709	0.824486	9.84214e-05	0.000851262	0.228693	0.000296486	0.0016942
hsa-mir-148b	hsa-miR-148b-3p	299.238	483.42	0.619002	-0.691983	214.793	404.757	0.530671	-0.914111	0.0157073	0.0468138	0.768939	0.000334217	0.00182366
hsa-mir-28	hsa-miR-28-3p	1549.74	825.369	1.87763	0.908916	1584.76	759.293	2.08715	1.06153	7.694e-07	1.83923e-05	0.231061	0.00033225	0.00182366
hsa-mir-29b-2	hsa-miR-29b-3p	17.8335	33.7977	0.527653	-0.922338	17.4	31.3857	0.554392	-0.851021	0.000783758	0.0036096	0.766572	0.0003778	0.00199661
hsa-mir-29b-1	hsa-miR-29b-3p	17.8335	33.7977	0.527653	-0.922338	17.4	31.3857	0.554392	-0.851021	0.000783758	0.0036096	0.766572	0.0003778	0.00199661
hsa-mir-378a	hsa-miR-378a-5p	15.7012	9.46818	1.65831	0.729715	14.425	7.025	2.05338	1.038	0.000382917	0.00215982	0.233428	0.000377845	0.00199661
hsa-mir-2110	hsa-miR-2110	59.2652	35.9474	1.64866	0.721297	57.0786	27.9929	2.03904	1.02789	0.00192178	0.00771788	0.234848	0.000405819	0.00212209
hsa-mir-3074	hsa-miR-3074-5p	36.7812	24.9055	1.47683	0.562505	31.5643	22.1607	1.42434	0.510289	0.000465362	0.00251195	0.236742	0.000446378	0.00231012
hsa-mir-339	hsa-miR-339-3p	196.355	130.794	1.50126	0.586172	177.507	123.771	1.43415	0.520199	4.74203e-05	0.000485816	0.237216	0.000455804	0.00233483
hsa-mir-30e	hsa-miR-30e-3p	265.731	170.146	1.56178	0.643192	231.979	167.029	1.38886	0.473897	0.000329551	0.00209822	0.239583	0.000513608	0.00260436
hsa-mir-371b	hsa-miR-371b-5p	7.97411	4.20584	1.89596	0.922928	6.97143	3.53571	1.97172	0.979453	0.000120185	0.000973111	0.242898	0.000606485	0.00304455
hsa-mir-30a	hsa-miR-30a-3p	175.608	103.201	1.70161	0.766904	167.986	90.9464	1.84708	0.88525	0.00018118	0.00129316	0.245265	0.000680752	0.00338354
hsa-let-7b	hsa-let-7b-3p	68.3071	42.9977	1.58862	0.667776	65.2714	35.3857	1.84457	0.883285	0.00118227	0.0049874	0.246212	0.000712684	0.00350753
hsa-mir-345	hsa-miR-345-5p	657.219	461.717	1.42342	0.509364	648.186	432.35	1.49922	0.584208	3.90952e-05	0.00043651	0.24858	0.000795711	0.00387812
brain-mir-293	brain-mir-293	5.9186	3.05065	1.94011	0.95614	4.78929	2.90357	1.64945	0.721982	0.000100049	0.000851262	0.249527	0.000837382	0.00404198
hsa-mir-1468	hsa-miR-1468	127.292	51.3552	2.47865	1.30955	124.586	46.2679	2.69271	1.42906	1.04758e-06	2.39038e-05	0.250473	0.000876532	0.00419066
brain-mir-161	brain-mir-161	26.5024	16.7705	1.5803	0.6602	24	15	1.6	0.678072	0.000632161	0.00318501	0.250947	0.000896643	0.00424637
hsa-mir-99b	hsa-miR-99b-5p	782.317	586.921	1.33292	0.414586	511.2	227.482	2.24721	1.16813	0.466123	0.617398	0.253788	0.00102584	0.00481281
hsa-mir-16-2	hsa-miR-16-2-3p	643.02	1052.73	0.61081	-0.711206	480.164	849.057	0.565526	-0.822334	0.0134122	0.0417029	0.743845	0.00114632	0.00532827
brain-mir-23	brain-mir-23	22.9856	14.4744	1.58802	0.66723	23.0929	13.2929	1.73724	0.796795	0.00101494	0.00444929	0.258049	0.00125355	0.00577324
hsa-mir-505	hsa-miR-505-3p	11.1565	6.90877	1.61484	0.691391	9.52857	5.61429	1.6972	0.763157	0.0029307	0.011317	0.259943	0.00137023	0.00625324
brain-mir-188	brain-mir-188	7.81682	3.61234	2.16392	1.11365	6.55714	3.10714	2.11034	1.07748	9.32594e-05	0.000836004	0.261837	0.00149555	0.00652839
brain-mir-189	brain-mir-189	7.81682	3.61234	2.16392	1.11365	6.55714	3.10714	2.11034	1.07748	9.32594e-05	0.000836004	0.261837	0.00149555	0.00652839
brain-mir-190	brain-mir-190	7.81682	3.61234	2.16392	1.11365	6.55714	3.10714	2.11034	1.07748	9.32594e-05	0.000836004	0.261837	0.00149555	0.00652839
brain-mir-192	brain-mir-192	7.81682	3.61234	2.16392	1.11365	6.55714	3.10714	2.11034	1.07748	9.32594e-05	0.000836004	0.261837	0.00149555	0.00652839
hsa-mir-576	hsa-miR-576-5p	417.83	311.568	1.34106	0.423369	393.307	291.279	1.35028	0.433257	0.00268532	0.0104498	0.261364	0.00145905	0.00652839
hsa-mir-340	hsa-miR-340-5p	17.1592	29.9494	0.572942	-0.80354	11.6857	29.9429	0.390267	-1.35747	0.00330705	0.0123891	0.736269	0.0016315	0.00706047
hsa-mir-221	hsa-miR-221-3p	171.136	263.219	0.650164	-0.621124	77.2786	198.814	0.388697	-1.36328	0.102041	0.207387	0.735322	0.00170231	0.00730391
hsa-mir-223	hsa-miR-223-3p	556.305	822.045	0.676734	-0.56334	487.336	724.186	0.672943	-0.571444	0.00463619	0.0167437	0.734375	0.00177561	0.00749734
hsa-mir-4746	hsa-miR-4746-5p	25.8515	17.1409	1.50817	0.592804	23.8143	12.8393	1.8548	0.891262	0.0124205	0.0389692	0.265625	0.00177726	0.00749734
hsa-mir-641	hsa-miR-641	16.1689	10.0266	1.6126	0.689386	15.6357	9.625	1.62449	0.699987	0.000595056	0.00311165	0.266572	0.00185575	0.00776321
hsa-mir-484	hsa-miR-484	34496.1	21915.5	1.57405	0.654481	33664.2	18412.2	1.82837	0.870557	0.000692446	0.00327932	0.269886	0.0020076	0.00832905
hsa-mir-378d-1	hsa-miR-378d	15.8055	25.9756	0.608474	-0.716733	10.7	25.2036	0.424543	-1.23602	0.0134579	0.0417029	0.72964	0.00220117	0.00905727
hsa-mir-532	hsa-miR-532-5p	525.026	764.841	0.686452	-0.542769	487.336	759.364	0.641768	-0.639876	0.00419964	0.0152769	0.727273	0.00243653	0.00994423
hsa-mir-10a	hsa-miR-10a-5p	1137.32	664.679	1.71109	0.774913	1118.88	672.414	1.66397	0.734631	0.000205261	0.00141152	0.275568	0.00275786	0.0111649
hsa-mir-126	hsa-miR-126-5p	364.996	769.431	0.474371	-1.07591	182.5	538.693	0.338783	-1.56157	0.0320477	0.0792508	0.723958	0.00282742	0.0113549
hsa-mir-378d-2	hsa-miR-378d	17.3598	27.7711	0.625104	-0.677832	12.2	25.4821	0.478767	-1.06261	0.0168321	0.0480098	0.720644	0.0032669	0.0130157
hsa-mir-378g	hsa-miR-378g	17.424	27.6825	0.629422	-0.6679	12.2	25.4821	0.478767	-1.06261	0.0176131	0.049673	0.719697	0.00340285	0.0134506
brain-mir-403	brain-mir-403	7.45015	3.51753	2.118	1.08271	6.12143	3.475	1.76156	0.816855	9.86672e-05	0.000851262	0.28267	0.00376435	0.0146489
hsa-mir-378f	hsa-miR-378f	17.6079	27.5266	0.639668	-0.644606	11.3821	26.0357	0.437174	-1.19372	0.0251381	0.0643842	0.71733	0.00376435	0.0146489
hsa-mir-30b	hsa-miR-30b-5p	711.542	473.242	1.50355	0.58837	664.921	415.457	1.60046	0.678484	0.00146763	0.00603894	0.283144	0.00383108	0.0147939
hsa-mir-26a-1	hsa-miR-26a-5p	8829.43	5966.45	1.47985	0.565448	8400.1	5459.49	1.53862	0.621641	0.000642331	0.00318501	0.283617	0.00388015	0.014869
hsa-let-7f-1	hsa-let-7f-1-3p	6.72589	4.10617	1.638	0.711933	6.97143	3.58571	1.94422	0.959194	0.00173937	0.00704163	0.284091	0.00399908	0.0152086
hsa-mir-4435-1	hsa-miR-4435	72.1841	47.0458	1.53434	0.617615	69.5107	43.4179	1.60097	0.678947	0.000545014	0.00287997	0.284564	0.00407645	0.0152715
hsa-mir-4435-2	hsa-miR-4435	72.1841	47.0458	1.53434	0.617615	69.5107	43.4179	1.60097	0.678947	0.000545014	0.00287997	0.284564	0.00407645	0.0152715
hsa-mir-654	hsa-miR-654-3p	51.0228	31.9795	1.59548	0.673992	39.8393	20.6679	1.9276	0.946803	0.084008	0.181776	0.288352	0.00477997	0.0177744
hsa-mir-628	hsa-miR-628-3p	7.36637	10.3302	0.713091	-0.487842	5.175	9.14643	0.565795	-0.82165	0.0419922	0.100862	0.709754	0.00517396	0.019098
hsa-mir-4742	hsa-miR-4742-3p	67.1836	37.7471	1.77984	0.831745	66.4107	35.85	1.85246	0.889443	3.45671e-05	0.000403551	0.291193	0.00537851	0.0197081
hsa-mir-26a-2	hsa-miR-26a-5p	9118.38	6128.59	1.48784	0.573221	8400.1	5813.53	1.44492	0.530992	0.00062651	0.00318501	0.291667	0.00543361	0.0197657
brain-mir-182	brain-mir-182	5.09315	2.97305	1.71311	0.776615	4.82143	1.65714	2.90948	1.54076	0.00786488	0.0263211	0.29214	0.00559325	0.0200558
hsa-mir-21	hsa-miR-21-5p	278.437	483.92	0.575378	-0.797417	191.129	448.536	0.426117	-1.23068	0.0158305	0.0468138	0.70786	0.00558826	0.0200558
hsa-mir-125a	hsa-miR-125a-5p	958.4	672.332	1.42549	0.511455	863.693	480.164	1.79874	0.84699	0.0752454	0.166402	0.292614	0.00569272	0.0202677
hsa-mir-10b	hsa-miR-10b-5p	940.183	597.687	1.57304	0.653551	890.643	602.814	1.47747	0.563133	0.00136246	0.0056525	0.293561	0.0059179	0.020921
hsa-mir-210	hsa-miR-210	137.617	216.118	0.636766	-0.651165	106.646	202.629	0.526315	-0.926002	0.0148714	0.0447032	0.700284	0.00759312	0.0264704
hsa-mir-328	hsa-miR-328	685.229	356.797	1.9205	0.941484	630.45	281.65	2.23842	1.16248	4.03643e-05	0.00043651	0.299716	0.00757359	0.0264704
hsa-let-7d	hsa-let-7d-3p	787.751	320.978	2.45422	1.29526	557.443	310.414	1.7958	0.844629	0.000104269	0.000872388	0.300663	0.00787865	0.0267604
hsa-mir-106b	hsa-miR-106b-5p	79.2287	121.327	0.653018	-0.614805	50.3893	109.8	0.458919	-1.12369	0.0513592	0.120478	0.699337	0.0078868	0.0267604
hsa-mir-1303	hsa-miR-1303	5.54405	3.46299	1.60094	0.678923	5.02143	2.45714	2.0436	1.03112	0.0214269	0.0554448	0.300663	0.00788517	0.0267604
hsa-mir-301a	hsa-miR-301a-3p	5.27202	9.30519	0.566568	-0.819679	3.82143	6.72143	0.568544	-0.814656	0.0525791	0.122766	0.699337	0.00788952	0.0267604
hsa-mir-26b	hsa-miR-26b-5p	629.607	997.39	0.631254	-0.663707	612.371	879.171	0.696532	-0.521738	0.0145097	0.0441446	0.697917	0.00831545	0.0273746
hsa-mir-3158-2	hsa-miR-3158-3p	614.346	451.127	1.3618	0.445518	603.068	409.654	1.47214	0.557916	0.0110353	0.0350615	0.302083	0.00832396	0.0273746
hsa-mir-3158-1	hsa-miR-3158-3p	614.346	451.127	1.3618	0.445518	603.068	409.654	1.47214	0.557916	0.0110353	0.0350615	0.302083	0.00832396	0.0273746
hsa-mir-323b	hsa-miR-323b-3p	12.4811	6.78279	1.84011	0.879794	8.58214	4.7	1.82599	0.868677	0.0262955	0.0663333	0.302083	0.00834325	0.0273746
hsa-mir-33b	hsa-miR-33b-5p	1.78214	3.40065	0.52406	-0.932197	1.21429	3.13214	0.387685	-1.36704	0.0141549	0.0433278	0.697917	0.00834041	0.0273746
hsa-mir-4755	hsa-miR-4755-5p	11.275	6.04805	1.86424	0.898585	9.90357	5.91429	1.67452	0.743745	0.000129666	0.00101357	0.302557	0.00849903	0.0277046
hsa-mir-5094	hsa-miR-5094	4.62827	2.75032	1.68281	0.750872	4.27143	2.35714	1.81212	0.857679	0.00117146	0.00498365	0.304451	0.00915097	0.0296373
hsa-mir-644b	hsa-miR-644b-3p	14.0126	10.0364	1.39619	0.481493	13.7571	9.45	1.45578	0.541795	0.00794797	0.026423	0.307292	0.0102181	0.0328813
hsa-mir-421	hsa-miR-421	109.1	82.4584	1.32309	0.403906	106.229	79.2679	1.34012	0.422364	0.00700821	0.0237362	0.308239	0.0105931	0.033871
hsa-mir-185	hsa-miR-185-3p	46.131	66.524	0.693448	-0.52814	45.1143	59.8714	0.753519	-0.408283	0.0148129	0.0447032	0.691288	0.0107866	0.0342712
brain-mir-412	brain-mir-412	6.3622	3.04805	2.0873	1.06164	5.05714	2.95	1.71429	0.777608	0.00335905	0.0123989	0.309659	0.0111922	0.0351154
brain-mir-413	brain-mir-413	6.3622	3.04805	2.0873	1.06164	5.05714	2.95	1.71429	0.777608	0.00335905	0.0123989	0.309659	0.0111922	0.0351154
hsa-mir-181a-2	hsa-miR-181a-2-3p	317.057	245.664	1.29061	0.368054	310.414	236.157	1.31444	0.394448	0.0023805	0.00933604	0.310606	0.0115667	0.0360652
hsa-mir-330	hsa-miR-330-3p	5.66667	3.69448	1.53382	0.617129	5.45714	3.17143	1.72072	0.783013	0.0047076	0.0168801	0.312973	0.0126881	0.0393176
hsa-let-7b	hsa-let-7b-5p	2351.73	3597.79	0.65366	-0.613388	1302.3	2350.59	0.55403	-0.851963	0.118896	0.230789	0.68608	0.0131026	0.0403528
hsa-mir-148a	hsa-miR-148a-5p	63.5118	49.9084	1.27257	0.34774	55.9929	42.6857	1.31175	0.391489	0.0290794	0.0722666	0.314867	0.0136155	0.0414088
hsa-mir-548am	hsa-miR-548am-5p	1.91429	3.28961	0.581919	-0.781111	1.32143	2.44286	0.540936	-0.886471	0.0165147	0.0473736	0.684659	0.0138579	0.0414088
hsa-mir-548am	hsa-miR-548au-5p	1.91429	3.28961	0.581919	-0.781111	1.32143	2.44286	0.540936	-0.886471	0.0165147	0.0473736	0.684659	0.0138579	0.0414088
hsa-mir-548am	hsa-miR-548c-5p	1.91429	3.28961	0.581919	-0.781111	1.32143	2.44286	0.540936	-0.886471	0.0165147	0.0473736	0.684659	0.0138579	0.0414088
hsa-mir-548am	hsa-miR-548o-5p	1.91429	3.28961	0.581919	-0.781111	1.32143	2.44286	0.540936	-0.886471	0.0165147	0.0473736	0.684659	0.0138579	0.0414088
hsa-mir-139	hsa-miR-139-5p	5.43229	3.1961	1.69966	0.765247	5.03571	2.88929	1.74289	0.801484	0.00566373	0.0197444	0.316761	0.0146083	0.0433927
hsa-mir-942	hsa-miR-942	869.063	479.388	1.81286	0.858266	818.943	436.107	1.87785	0.90908	2.65106e-05	0.000332708	0.318655	0.0156426	0.0461917
hsa-mir-3605	hsa-miR-3605-3p	526.845	266.492	1.97696	0.983285	398.157	248.179	1.60432	0.681959	0.000177375	0.00129316	0.320076	0.0164906	0.048411
hsa-let-7d	hsa-let-7d-5p	794.508	919.088	0.864453	-0.21014	703.457	944.114	0.745097	-0.424499	0.131616	0.244707	0.67803	0.0175718	0.0492935
hsa-mir-548o-2	hsa-miR-548am-5p	1.94807	3.28961	0.592187	-0.755875	1.33571	2.44286	0.546784	-0.870958	0.0190454	0.0505862	0.67803	0.017675	0.0492935
hsa-mir-548c	hsa-miR-548am-5p	1.94807	3.28961	0.592187	-0.755875	1.33571	2.44286	0.546784	-0.870958	0.0190454	0.0505862	0.67803	0.017675	0.0492935
hsa-mir-548o-2	hsa-miR-548au-5p	1.94807	3.28961	0.592187	-0.755875	1.33571	2.44286	0.546784	-0.870958	0.0190454	0.0505862	0.67803	0.017675	0.0492935
hsa-mir-548c	hsa-miR-548au-5p	1.94807	3.28961	0.592187	-0.755875	1.33571	2.44286	0.546784	-0.870958	0.0190454	0.0505862	0.67803	0.017675	0.0492935
hsa-mir-548o-2	hsa-miR-548c-5p	1.94807	3.28961	0.592187	-0.755875	1.33571	2.44286	0.546784	-0.870958	0.0190454	0.0505862	0.67803	0.017675	0.0492935
hsa-mir-548c	hsa-miR-548c-5p	1.94807	3.28961	0.592187	-0.755875	1.33571	2.44286	0.546784	-0.870958	0.0190454	0.0505862	0.67803	0.017675	0.0492935
hsa-mir-548o-2	hsa-miR-548o-5p	1.94807	3.28961	0.592187	-0.755875	1.33571	2.44286	0.546784	-0.870958	0.0190454	0.0505862	0.67803	0.017675	0.0492935
hsa-mir-548c	hsa-miR-548o-5p	1.94807	3.28961	0.592187	-0.755875	1.33571	2.44286	0.546784	-0.870958	0.0190454	0.0505862	0.67803	0.017675	0.0492935

## Sheet: down
precursor	mature	mean AD	mean C	qmean	logqmean	median AD	median C	qmedian	logqmedian	ttest rawp	ttest adjp	AUC	wmw rawp	wmw adjp
hsa-mir-144	hsa-miR-144-5p	440.741	1424.22	0.309462	-1.69217	264.121	1325.7	0.199232	-2.32748	2.91772e-08	2.92939e-06	0.913826	3.32814e-08	8.35363e-06
hsa-let-7f-2	hsa-let-7f-5p	12347.6	17770.9	0.694824	-0.52528	12043.8	17337.6	0.694665	-0.525612	3.90488e-07	1.01157e-05	0.901989	7.55845e-08	9.48585e-06
hsa-let-7f-1	hsa-let-7f-5p	11622.6	16403.2	0.708553	-0.497052	11672.7	16431.2	0.710398	-0.493301	1.39318e-07	6.35798e-06	0.902936	7.07561e-08	9.48585e-06
hsa-let-7a-3	hsa-let-7a-5p	13566.5	19575.1	0.693049	-0.528971	12957.6	18805.7	0.689023	-0.537377	5.89856e-06	8.22522e-05	0.891098	1.71247e-07	1.63149e-05
hsa-let-7a-1	hsa-let-7a-5p	14249.7	21348	0.667498	-0.583164	13484	18412.2	0.732341	-0.449413	4.08684e-05	0.00043651	0.885417	2.5583e-07	1.63149e-05
hsa-let-7a-2	hsa-let-7a-5p	14962.7	22600	0.662067	-0.59495	14219.1	20491.9	0.693889	-0.527223	0.000125317	0.000998561	0.871212	6.80056e-07	3.10353e-05
hsa-mir-17	hsa-miR-17-3p	51.1086	144.497	0.353701	-1.4994	45.4821	112.357	0.4048	-1.30472	0.00151399	0.00617905	0.873106	6.40702e-07	3.10353e-05
hsa-let-7g	hsa-let-7g-5p	2481.52	4821.68	0.514658	-0.958313	2123.97	4740.41	0.448056	-1.15825	5.19206e-05	0.000521283	0.869318	8.08626e-07	3.38275e-05
hsa-mir-15a	hsa-miR-15a-5p	960.653	2351.43	0.40854	-1.29145	818.943	2003.33	0.408791	-1.29056	0.000107588	0.000885397	0.860322	1.50518e-06	5.39715e-05
hsa-mir-101-1	hsa-miR-101-3p	212.609	653.754	0.325213	-1.62054	83.7607	639.318	0.131016	-2.93219	6.10194e-05	0.000600622	0.857481	1.84475e-06	6.17375e-05
hsa-mir-101-2	hsa-miR-101-3p	216.986	664.719	0.326432	-1.61514	83.7607	639.318	0.131016	-2.93219	6.82365e-05	0.000658745	0.855587	2.09014e-06	6.55755e-05
hsa-mir-148a	hsa-miR-148a-3p	634.886	2104.97	0.301613	-1.72923	376.546	1187.23	0.317164	-1.6567	0.00135034	0.00564892	0.85464	2.22068e-06	6.55755e-05
hsa-mir-98	hsa-miR-98	163.332	309.253	0.52815	-0.920981	151.596	296.393	0.511471	-0.967275	4.31731e-05	0.000451519	0.846591	3.75181e-06	9.73142e-05
hsa-mir-660	hsa-miR-660-5p	45.8696	136.739	0.335453	-1.57582	28.5964	96.5286	0.296248	-1.75512	0.000616382	0.00318501	0.840909	5.40856e-06	0.000123414
hsa-let-7e	hsa-let-7e-5p	7531.89	11096.8	0.678743	-0.559063	7253.16	11550.2	0.62797	-0.671232	1.9007e-06	3.66981e-05	0.836174	7.00024e-06	0.000152788
hsa-mir-29c	hsa-miR-29c-3p	64.029	109.334	0.585629	-0.771941	59.0893	108.607	0.544064	-0.878151	1.34785e-05	0.000178058	0.831913	9.49855e-06	0.000198678
hsa-mir-144	hsa-miR-144-3p	89.2	192.799	0.462659	-1.11198	21.2321	127.286	0.166807	-2.58375	0.052953	0.123067	0.826705	1.31021e-05	0.00024473
hsa-mir-548h-5	hsa-miR-548h-5p	7.30625	15.7182	0.464828	-1.10523	5.72143	14.0393	0.40753	-1.29502	0.000131239	0.00101357	0.826231	1.34837e-05	0.00024473
hsa-mir-548h-1	hsa-miR-548h-5p	7.11458	15.3169	0.464493	-1.10627	5.48571	12.5929	0.435621	-1.19885	0.000185473	0.00129316	0.822443	1.69531e-05	0.00024473
hsa-mir-548h-2	hsa-miR-548h-5p	7.11458	15.3169	0.464493	-1.10627	5.48571	12.5929	0.435621	-1.19885	0.000185473	0.00129316	0.822443	1.69531e-05	0.00024473
hsa-mir-548h-4	hsa-miR-548h-5p	7.11458	15.3169	0.464493	-1.10627	5.48571	12.5929	0.435621	-1.19885	0.000185473	0.00129316	0.822443	1.69531e-05	0.00024473
hsa-mir-548h-3	hsa-miR-548h-5p	7.11458	15.3169	0.464493	-1.10627	5.48571	12.5929	0.435621	-1.19885	0.000185473	0.00129316	0.822443	1.69531e-05	0.00024473
hsa-mir-199a-1	hsa-miR-199a-3p	7.43214	19.9455	0.372623	-1.42421	6.35714	17.1286	0.371143	-1.42995	0.000662712	0.00318501	0.812027	3.15063e-05	0.000336514
hsa-mir-199b	hsa-miR-199a-3p	7.43214	19.9455	0.372623	-1.42421	6.35714	17.1286	0.371143	-1.42995	0.000662712	0.00318501	0.812027	3.15063e-05	0.000336514
hsa-mir-199b	hsa-miR-199b-3p	7.43214	19.9455	0.372623	-1.42421	6.35714	17.1286	0.371143	-1.42995	0.000662712	0.00318501	0.812027	3.15063e-05	0.000336514
hsa-mir-199a-1	hsa-miR-199b-3p	7.43214	19.9455	0.372623	-1.42421	6.35714	17.1286	0.371143	-1.42995	0.000662712	0.00318501	0.812027	3.15063e-05	0.000336514
hsa-mir-190a	hsa-miR-190a	3.73065	8.02435	0.464917	-1.10496	1.95714	7.26429	0.26942	-1.89207	0.000666187	0.00318501	0.805871	4.4996e-05	0.000426319
hsa-mir-199a-2	hsa-miR-199a-3p	7.62411	20.4097	0.373552	-1.42062	6.69286	17.9071	0.373753	-1.41984	0.000800766	0.00362148	0.806345	4.38006e-05	0.000426319
hsa-mir-199a-2	hsa-miR-199b-3p	7.62411	20.4097	0.373552	-1.42062	6.69286	17.9071	0.373753	-1.41984	0.000800766	0.00362148	0.806345	4.38006e-05	0.000426319
hsa-let-7c	hsa-let-7c	10094	14191.5	0.711271	-0.491528	8648.27	14464.2	0.59791	-0.741999	0.00101926	0.00444929	0.804924	4.61112e-05	0.000428663
hsa-mir-1294	hsa-miR-1294	16.693	37.9445	0.439932	-1.18465	13.6036	33.5964	0.404911	-1.30432	0.000883215	0.00392366	0.795455	8.11773e-05	0.000565986
hsa-mir-548x	hsa-miR-548aj-5p	6.21086	13.4438	0.461986	-1.11408	4.76786	11.0071	0.43316	-1.20703	0.000367816	0.00209822	0.795455	8.1154e-05	0.000565986
hsa-mir-548aj-2	hsa-miR-548aj-5p	6.21086	13.4438	0.461986	-1.11408	4.76786	11.0071	0.43316	-1.20703	0.000367816	0.00209822	0.795455	8.1154e-05	0.000565986
hsa-mir-548g	hsa-miR-548aj-5p	6.21086	13.4438	0.461986	-1.11408	4.76786	11.0071	0.43316	-1.20703	0.000367816	0.00209822	0.795455	8.1154e-05	0.000565986
hsa-mir-548x	hsa-miR-548ar-5p	6.21086	13.4438	0.461986	-1.11408	4.76786	11.0071	0.43316	-1.20703	0.000367816	0.00209822	0.795455	8.1154e-05	0.000565986
hsa-mir-548aj-2	hsa-miR-548ar-5p	6.21086	13.4438	0.461986	-1.11408	4.76786	11.0071	0.43316	-1.20703	0.000367816	0.00209822	0.795455	8.1154e-05	0.000565986
hsa-mir-548g	hsa-miR-548ar-5p	6.21086	13.4438	0.461986	-1.11408	4.76786	11.0071	0.43316	-1.20703	0.000367816	0.00209822	0.795455	8.1154e-05	0.000565986
hsa-mir-548aj-2	hsa-miR-548g-5p	6.21086	13.4438	0.461986	-1.11408	4.76786	11.0071	0.43316	-1.20703	0.000367816	0.00209822	0.795455	8.1154e-05	0.000565986
hsa-mir-548g	hsa-miR-548g-5p	6.21086	13.4438	0.461986	-1.11408	4.76786	11.0071	0.43316	-1.20703	0.000367816	0.00209822	0.795455	8.1154e-05	0.000565986
hsa-mir-548x	hsa-miR-548g-5p	6.21086	13.4438	0.461986	-1.11408	4.76786	11.0071	0.43316	-1.20703	0.000367816	0.00209822	0.795455	8.1154e-05	0.000565986
hsa-mir-548aj-2	hsa-miR-548x-5p	6.21086	13.4438	0.461986	-1.11408	4.76786	11.0071	0.43316	-1.20703	0.000367816	0.00209822	0.795455	8.1154e-05	0.000565986
hsa-mir-548x	hsa-miR-548x-5p	6.21086	13.4438	0.461986	-1.11408	4.76786	11.0071	0.43316	-1.20703	0.000367816	0.00209822	0.795455	8.1154e-05	0.000565986
hsa-mir-548g	hsa-miR-548x-5p	6.21086	13.4438	0.461986	-1.11408	4.76786	11.0071	0.43316	-1.20703	0.000367816	0.00209822	0.795455	8.1154e-05	0.000565986
hsa-mir-126	hsa-miR-126-3p	87.5493	194.42	0.45031	-1.15101	62.725	142.757	0.439383	-1.18645	0.00323771	0.0122205	0.792614	9.48691e-05	0.000643571
hsa-mir-548ar	hsa-miR-548ar-5p	5.80074	12.3575	0.469412	-1.09107	4.33571	10.05	0.431414	-1.21285	0.000428932	0.00238566	0.79214	9.74356e-05	0.000652169
hsa-mir-107	hsa-miR-107	4365.66	6597.26	0.661738	-0.595667	3650.97	6697.81	0.545099	-0.87541	2.99615e-05	0.000366846	0.788352	0.000118514	0.000771818
hsa-mir-29a	hsa-miR-29a-3p	70.3396	107.132	0.656566	-0.606987	65.5429	111.814	0.586176	-0.770594	0.000212871	0.00142482	0.785985	0.000136265	0.000865887
hsa-mir-152	hsa-miR-152	19.3256	46.6497	0.414271	-1.27135	16.0786	28.7643	0.558977	-0.839139	0.00489615	0.0174317	0.785511	0.000140025	0.000878654
hsa-mir-103a-2	hsa-miR-103a-3p	5018.14	7537.89	0.665723	-0.587007	4384.6	7253.16	0.604508	-0.726166	4.08359e-05	0.00043651	0.785038	0.000142572	0.000883595
hsa-mir-103a-1	hsa-miR-103a-3p	4957.55	7438.81	0.666444	-0.585445	4384.6	7253.16	0.604508	-0.726166	3.08055e-05	0.000368199	0.784091	0.000150159	0.00091391
hsa-mir-143	hsa-miR-143-3p	154.867	273.999	0.565211	-0.823139	114.836	233.171	0.492495	-1.02182	0.000432461	0.00238566	0.784091	0.000151105	0.00091391
hsa-let-7i	hsa-let-7i-5p	5936.48	8833.61	0.672034	-0.573395	4142.14	8302.36	0.498911	-1.00314	0.0031605	0.0120195	0.777936	0.000207102	0.00122312
hsa-mir-106b	hsa-miR-106b-3p	2701.81	3980.18	0.678816	-0.558907	2600.93	3757.74	0.692153	-0.530837	0.000444761	0.00242685	0.773674	0.000253215	0.00147807
hsa-mir-548k	hsa-miR-548av-5p	7.05119	14.7003	0.479662	-1.05991	5.48571	12.3464	0.444316	-1.17034	0.00111815	0.00479751	0.770833	0.000303741	0.0016942
hsa-mir-548k	hsa-miR-548k	7.05119	14.7003	0.479662	-1.05991	5.48571	12.3464	0.444316	-1.17034	0.00111815	0.00479751	0.770833	0.000303741	0.0016942
hsa-mir-148b	hsa-miR-148b-3p	299.238	483.42	0.619002	-0.691983	214.793	404.757	0.530671	-0.914111	0.0157073	0.0468138	0.768939	0.000334217	0.00182366
hsa-mir-29b-2	hsa-miR-29b-3p	17.8335	33.7977	0.527653	-0.922338	17.4	31.3857	0.554392	-0.851021	0.000783758	0.0036096	0.766572	0.0003778	0.00199661
hsa-mir-29b-1	hsa-miR-29b-3p	17.8335	33.7977	0.527653	-0.922338	17.4	31.3857	0.554392	-0.851021	0.000783758	0.0036096	0.766572	0.0003778	0.00199661
hsa-mir-16-2	hsa-miR-16-2-3p	643.02	1052.73	0.61081	-0.711206	480.164	849.057	0.565526	-0.822334	0.0134122	0.0417029	0.743845	0.00114632	0.00532827
hsa-mir-340	hsa-miR-340-5p	17.1592	29.9494	0.572942	-0.80354	11.6857	29.9429	0.390267	-1.35747	0.00330705	0.0123891	0.736269	0.0016315	0.00706047
hsa-mir-221	hsa-miR-221-3p	171.136	263.219	0.650164	-0.621124	77.2786	198.814	0.388697	-1.36328	0.102041	0.207387	0.735322	0.00170231	0.00730391
hsa-mir-223	hsa-miR-223-3p	556.305	822.045	0.676734	-0.56334	487.336	724.186	0.672943	-0.571444	0.00463619	0.0167437	0.734375	0.00177561	0.00749734
hsa-mir-378d-1	hsa-miR-378d	15.8055	25.9756	0.608474	-0.716733	10.7	25.2036	0.424543	-1.23602	0.0134579	0.0417029	0.72964	0.00220117	0.00905727
hsa-mir-532	hsa-miR-532-5p	525.026	764.841	0.686452	-0.542769	487.336	759.364	0.641768	-0.639876	0.00419964	0.0152769	0.727273	0.00243653	0.00994423
hsa-mir-126	hsa-miR-126-5p	364.996	769.431	0.474371	-1.07591	182.5	538.693	0.338783	-1.56157	0.0320477	0.0792508	0.723958	0.00282742	0.0113549
hsa-mir-378d-2	hsa-miR-378d	17.3598	27.7711	0.625104	-0.677832	12.2	25.4821	0.478767	-1.06261	0.0168321	0.0480098	0.720644	0.0032669	0.0130157
hsa-mir-378g	hsa-miR-378g	17.424	27.6825	0.629422	-0.6679	12.2	25.4821	0.478767	-1.06261	0.0176131	0.049673	0.719697	0.00340285	0.0134506
hsa-mir-378f	hsa-miR-378f	17.6079	27.5266	0.639668	-0.644606	11.3821	26.0357	0.437174	-1.19372	0.0251381	0.0643842	0.71733	0.00376435	0.0146489
hsa-mir-628	hsa-miR-628-3p	7.36637	10.3302	0.713091	-0.487842	5.175	9.14643	0.565795	-0.82165	0.0419922	0.100862	0.709754	0.00517396	0.019098
hsa-mir-21	hsa-miR-21-5p	278.437	483.92	0.575378	-0.797417	191.129	448.536	0.426117	-1.23068	0.0158305	0.0468138	0.70786	0.00558826	0.0200558
hsa-mir-210	hsa-miR-210	137.617	216.118	0.636766	-0.651165	106.646	202.629	0.526315	-0.926002	0.0148714	0.0447032	0.700284	0.00759312	0.0264704
hsa-mir-106b	hsa-miR-106b-5p	79.2287	121.327	0.653018	-0.614805	50.3893	109.8	0.458919	-1.12369	0.0513592	0.120478	0.699337	0.0078868	0.0267604
hsa-mir-301a	hsa-miR-301a-3p	5.27202	9.30519	0.566568	-0.819679	3.82143	6.72143	0.568544	-0.814656	0.0525791	0.122766	0.699337	0.00788952	0.0267604
hsa-mir-26b	hsa-miR-26b-5p	629.607	997.39	0.631254	-0.663707	612.371	879.171	0.696532	-0.521738	0.0145097	0.0441446	0.697917	0.00831545	0.0273746
hsa-mir-33b	hsa-miR-33b-5p	1.78214	3.40065	0.52406	-0.932197	1.21429	3.13214	0.387685	-1.36704	0.0141549	0.0433278	0.697917	0.00834041	0.0273746
hsa-mir-185	hsa-miR-185-3p	46.131	66.524	0.693448	-0.52814	45.1143	59.8714	0.753519	-0.408283	0.0148129	0.0447032	0.691288	0.0107866	0.0342712
hsa-let-7b	hsa-let-7b-5p	2351.73	3597.79	0.65366	-0.613388	1302.3	2350.59	0.55403	-0.851963	0.118896	0.230789	0.68608	0.0131026	0.0403528
hsa-mir-548am	hsa-miR-548am-5p	1.91429	3.28961	0.581919	-0.781111	1.32143	2.44286	0.540936	-0.886471	0.0165147	0.0473736	0.684659	0.0138579	0.0414088
hsa-mir-548am	hsa-miR-548au-5p	1.91429	3.28961	0.581919	-0.781111	1.32143	2.44286	0.540936	-0.886471	0.0165147	0.0473736	0.684659	0.0138579	0.0414088
hsa-mir-548am	hsa-miR-548c-5p	1.91429	3.28961	0.581919	-0.781111	1.32143	2.44286	0.540936	-0.886471	0.0165147	0.0473736	0.684659	0.0138579	0.0414088
hsa-mir-548am	hsa-miR-548o-5p	1.91429	3.28961	0.581919	-0.781111	1.32143	2.44286	0.540936	-0.886471	0.0165147	0.0473736	0.684659	0.0138579	0.0414088
hsa-let-7d	hsa-let-7d-5p	794.508	919.088	0.864453	-0.21014	703.457	944.114	0.745097	-0.424499	0.131616	0.244707	0.67803	0.0175718	0.0492935
hsa-mir-548o-2	hsa-miR-548am-5p	1.94807	3.28961	0.592187	-0.755875	1.33571	2.44286	0.546784	-0.870958	0.0190454	0.0505862	0.67803	0.017675	0.0492935
hsa-mir-548c	hsa-miR-548am-5p	1.94807	3.28961	0.592187	-0.755875	1.33571	2.44286	0.546784	-0.870958	0.0190454	0.0505862	0.67803	0.017675	0.0492935
hsa-mir-548o-2	hsa-miR-548au-5p	1.94807	3.28961	0.592187	-0.755875	1.33571	2.44286	0.546784	-0.870958	0.0190454	0.0505862	0.67803	0.017675	0.0492935
hsa-mir-548c	hsa-miR-548au-5p	1.94807	3.28961	0.592187	-0.755875	1.33571	2.44286	0.546784	-0.870958	0.0190454	0.0505862	0.67803	0.017675	0.0492935
hsa-mir-548o-2	hsa-miR-548c-5p	1.94807	3.28961	0.592187	-0.755875	1.33571	2.44286	0.546784	-0.870958	0.0190454	0.0505862	0.67803	0.017675	0.0492935
hsa-mir-548c	hsa-miR-548c-5p	1.94807	3.28961	0.592187	-0.755875	1.33571	2.44286	0.546784	-0.870958	0.0190454	0.0505862	0.67803	0.017675	0.0492935
hsa-mir-548o-2	hsa-miR-548o-5p	1.94807	3.28961	0.592187	-0.755875	1.33571	2.44286	0.546784	-0.870958	0.0190454	0.0505862	0.67803	0.017675	0.0492935
hsa-mir-548c	hsa-miR-548o-5p	1.94807	3.28961	0.592187	-0.755875	1.33571	2.44286	0.546784	-0.870958	0.0190454	0.0505862	0.67803	0.017675	0.0492935

## Sheet: up
precursor	mature	mean AD	mean C	qmean	logqmean	median AD	median C	qmedian	logqmedian	ttest rawp	ttest adjp	AUC	wmw rawp	wmw adjp
hsa-mir-30d	hsa-miR-30d-5p	18676.4	10114.7	1.84646	0.884764	17874.9	9946.63	1.79708	0.845656	8.17041e-14	4.10155e-11	0.0819129	2.1587e-08	8.35363e-06
hsa-mir-151a	hsa-miR-151a-3p	5460.8	2852.91	1.91411	0.936675	5080.56	2730.74	1.8605	0.895693	5.17266e-09	7.28711e-07	0.114583	2.59999e-07	1.63149e-05
hsa-mir-4781	hsa-miR-4781-3p	30.5028	12.3601	2.46785	1.30326	28.6321	11.85	2.41621	1.27275	4.12946e-10	1.03649e-07	0.113163	2.4447e-07	1.63149e-05
brain-mir-112	brain-mir-112	15.9356	5.5763	2.85773	1.51487	15.8071	4.67143	3.38379	1.75864	5.80646e-09	7.28711e-07	0.12358	5.09331e-07	2.84093e-05
hsa-mir-3157	hsa-miR-3157-3p	11.3423	4.73929	2.39324	1.25897	11.825	4.3	2.75	1.45943	9.04262e-08	4.5394e-06	0.133996	1.04192e-06	4.02341e-05
hsa-mir-148b	hsa-miR-148b-5p	36.1601	18.0179	2.0069	1.00497	36.0643	15.9714	2.25805	1.17508	6.33546e-08	3.9755e-06	0.149148	2.85134e-06	7.95208e-05
hsa-mir-5001	hsa-miR-5001-3p	23.8345	11.512	2.0704	1.04991	21.7607	9.50714	2.28888	1.19464	2.59278e-07	8.13484e-06	0.153883	3.87706e-06	9.73142e-05
hsa-mir-30a	hsa-miR-30a-5p	15796.7	10335.4	1.52841	0.612031	16431.2	10289.8	1.59685	0.675226	3.68357e-08	3.08192e-06	0.158144	4.85722e-06	0.000116111
brain-mir-431	brain-mir-431	9.9375	4.08312	2.4338	1.28321	9.33929	4.1	2.27787	1.18769	2.04882e-06	3.8093e-05	0.17803	1.74439e-05	0.00024473
hsa-mir-425	hsa-miR-425-5p	8286.06	4714.11	1.75772	0.813702	7467.34	3650.97	2.0453	1.03231	1.136e-06	2.47944e-05	0.178977	1.80379e-05	0.00024473
hsa-mir-550a-1	hsa-miR-550a-3-5p	90.4321	54.9756	1.64495	0.718043	89.025	52.7571	1.68745	0.754844	2.08947e-07	6.99276e-06	0.176136	1.55373e-05	0.00024473
hsa-mir-550a-2	hsa-miR-550a-3-5p	90.4321	54.9756	1.64495	0.718043	89.025	52.7571	1.68745	0.754844	2.08947e-07	6.99276e-06	0.176136	1.55373e-05	0.00024473
hsa-mir-550a-3	hsa-miR-550a-3-5p	74.7557	45.8536	1.63031	0.705149	73.9286	45.0179	1.64221	0.715635	3.22746e-07	9.53051e-06	0.178504	1.79421e-05	0.00024473
hsa-mir-550a-1	hsa-miR-550a-5p	90.7198	54.9756	1.65018	0.722625	89.025	52.7571	1.68745	0.754844	1.881e-07	6.99276e-06	0.176136	1.554e-05	0.00024473
hsa-mir-550a-2	hsa-miR-550a-5p	90.7198	54.9756	1.65018	0.722625	89.025	52.7571	1.68745	0.754844	1.881e-07	6.99276e-06	0.176136	1.554e-05	0.00024473
hsa-mir-1285-1	hsa-miR-1285-5p	11.4661	4.42143	2.5933	1.37479	10.6	4.14286	2.55862	1.35537	8.2696e-08	4.5394e-06	0.181345	2.12885e-05	0.000281232
hsa-mir-26b	hsa-miR-26b-3p	112.919	50.9873	2.21466	1.14708	108.25	39.0321	2.77336	1.47163	5.75102e-08	3.9755e-06	0.182292	2.25017e-05	0.000289637
hsa-mir-186	hsa-miR-186-5p	6266.44	3507.44	1.78661	0.837226	5641.1	3546.47	1.59062	0.669592	2.41153e-06	4.17445e-05	0.184186	2.4499e-05	0.000307462
hsa-mir-128-2	hsa-miR-128	1822.13	1041.47	1.74957	0.807004	1707.01	999.671	1.70758	0.771949	3.44129e-07	9.59739e-06	0.184659	2.55284e-05	0.000312568
hsa-mir-128-1	hsa-miR-128	1923.32	1090.77	1.76327	0.818254	1840.63	1046.93	1.75812	0.814036	4.03015e-07	1.01157e-05	0.18608	2.7839e-05	0.000327536
hsa-mir-361	hsa-miR-361-5p	83.2924	43.8854	1.89795	0.924444	72.9857	35.8964	2.03323	1.02377	1.76425e-06	3.54261e-05	0.18608	2.80559e-05	0.000327536
hsa-mir-363	hsa-miR-363-3p	11001.5	6963.97	1.57977	0.659718	9603.49	6868.4	1.39821	0.483584	1.39244e-06	2.91252e-05	0.189394	3.33475e-05	0.000348759
brain-mir-53	brain-mir-53	11.1549	5.19935	2.14544	1.10128	10.5643	5.60357	1.88528	0.914777	3.04337e-06	4.85117e-05	0.191761	3.92588e-05	0.000402203
hsa-mir-625	hsa-miR-625-5p	13.1503	6.39091	2.05766	1.041	11.6107	5.37857	2.1587	1.11016	0.000167802	0.00127631	0.194129	4.50098e-05	0.000426319
hsa-mir-4659a	hsa-miR-4659a-3p	12.7433	5.75942	2.2126	1.14574	11	5.12857	2.14485	1.10087	1.61673e-05	0.000208102	0.196023	5.01402e-05	0.000457643
brain-mir-219	brain-mir-219	42.3857	23.8818	1.77481	0.827665	39.0643	20.9464	1.86496	0.899146	5.89192e-06	8.22522e-05	0.201705	6.92185e-05	0.000565986
hsa-mir-30c-2	hsa-miR-30c-5p	5102.28	2750.91	1.85476	0.891233	5032.49	2280.94	2.20632	1.14164	2.37256e-06	4.17445e-05	0.202652	7.21181e-05	0.000565986
hsa-mir-3127	hsa-miR-3127-3p	11.2479	3.41558	3.29312	1.71945	9.22857	3.475	2.6557	1.40909	9.5752e-06	0.000129912	0.202178	7.10626e-05	0.000565986
hsa-mir-5010	hsa-miR-5010-3p	222.792	119.885	1.85838	0.894042	187.096	109.8	1.70397	0.768904	5.5194e-06	8.14923e-05	0.204545	8.10257e-05	0.000565986
hsa-mir-589	hsa-miR-589-5p	453.369	311.364	1.45608	0.542087	429.757	310.414	1.38446	0.469327	2.55614e-06	4.27727e-05	0.205019	8.25834e-05	0.000567902
hsa-mir-30c-1	hsa-miR-30c-5p	5093.75	2759.65	1.84579	0.884242	4984.43	2280.94	2.18525	1.1278	3.09238e-06	4.85117e-05	0.208333	9.90049e-05	0.000653954
hsa-mir-330	hsa-miR-330-5p	17.5676	9.24221	1.9008	0.926604	16.3714	7.70357	2.12517	1.08758	4.72684e-06	7.19053e-05	0.211648	0.000119924	0.000771818
hsa-mir-3909	hsa-miR-3909	12.883	6.83214	1.88565	0.915063	11.45	5.29286	2.16329	1.11323	0.000718705	0.00337187	0.21733	0.000163115	0.000974805
hsa-mir-340	hsa-miR-340-3p	36.3311	18.6945	1.94341	0.958593	36.2321	12.3214	2.94058	1.5561	0.000211382	0.00142482	0.229167	0.000303741	0.0016942
hsa-mir-5690	hsa-miR-5690	19.4949	9.85357	1.97846	0.984381	16.8679	9.525	1.7709	0.824486	9.84214e-05	0.000851262	0.228693	0.000296486	0.0016942
hsa-mir-28	hsa-miR-28-3p	1549.74	825.369	1.87763	0.908916	1584.76	759.293	2.08715	1.06153	7.694e-07	1.83923e-05	0.231061	0.00033225	0.00182366
hsa-mir-378a	hsa-miR-378a-5p	15.7012	9.46818	1.65831	0.729715	14.425	7.025	2.05338	1.038	0.000382917	0.00215982	0.233428	0.000377845	0.00199661
hsa-mir-2110	hsa-miR-2110	59.2652	35.9474	1.64866	0.721297	57.0786	27.9929	2.03904	1.02789	0.00192178	0.00771788	0.234848	0.000405819	0.00212209
hsa-mir-3074	hsa-miR-3074-5p	36.7812	24.9055	1.47683	0.562505	31.5643	22.1607	1.42434	0.510289	0.000465362	0.00251195	0.236742	0.000446378	0.00231012
hsa-mir-339	hsa-miR-339-3p	196.355	130.794	1.50126	0.586172	177.507	123.771	1.43415	0.520199	4.74203e-05	0.000485816	0.237216	0.000455804	0.00233483
hsa-mir-30e	hsa-miR-30e-3p	265.731	170.146	1.56178	0.643192	231.979	167.029	1.38886	0.473897	0.000329551	0.00209822	0.239583	0.000513608	0.00260436
hsa-mir-371b	hsa-miR-371b-5p	7.97411	4.20584	1.89596	0.922928	6.97143	3.53571	1.97172	0.979453	0.000120185	0.000973111	0.242898	0.000606485	0.00304455
hsa-mir-30a	hsa-miR-30a-3p	175.608	103.201	1.70161	0.766904	167.986	90.9464	1.84708	0.88525	0.00018118	0.00129316	0.245265	0.000680752	0.00338354
hsa-let-7b	hsa-let-7b-3p	68.3071	42.9977	1.58862	0.667776	65.2714	35.3857	1.84457	0.883285	0.00118227	0.0049874	0.246212	0.000712684	0.00350753
hsa-mir-345	hsa-miR-345-5p	657.219	461.717	1.42342	0.509364	648.186	432.35	1.49922	0.584208	3.90952e-05	0.00043651	0.24858	0.000795711	0.00387812
brain-mir-293	brain-mir-293	5.9186	3.05065	1.94011	0.95614	4.78929	2.90357	1.64945	0.721982	0.000100049	0.000851262	0.249527	0.000837382	0.00404198
hsa-mir-1468	hsa-miR-1468	127.292	51.3552	2.47865	1.30955	124.586	46.2679	2.69271	1.42906	1.04758e-06	2.39038e-05	0.250473	0.000876532	0.00419066
brain-mir-161	brain-mir-161	26.5024	16.7705	1.5803	0.6602	24	15	1.6	0.678072	0.000632161	0.00318501	0.250947	0.000896643	0.00424637
hsa-mir-99b	hsa-miR-99b-5p	782.317	586.921	1.33292	0.414586	511.2	227.482	2.24721	1.16813	0.466123	0.617398	0.253788	0.00102584	0.00481281
brain-mir-23	brain-mir-23	22.9856	14.4744	1.58802	0.66723	23.0929	13.2929	1.73724	0.796795	0.00101494	0.00444929	0.258049	0.00125355	0.00577324
hsa-mir-505	hsa-miR-505-3p	11.1565	6.90877	1.61484	0.691391	9.52857	5.61429	1.6972	0.763157	0.0029307	0.011317	0.259943	0.00137023	0.00625324
brain-mir-188	brain-mir-188	7.81682	3.61234	2.16392	1.11365	6.55714	3.10714	2.11034	1.07748	9.32594e-05	0.000836004	0.261837	0.00149555	0.00652839
brain-mir-189	brain-mir-189	7.81682	3.61234	2.16392	1.11365	6.55714	3.10714	2.11034	1.07748	9.32594e-05	0.000836004	0.261837	0.00149555	0.00652839
brain-mir-190	brain-mir-190	7.81682	3.61234	2.16392	1.11365	6.55714	3.10714	2.11034	1.07748	9.32594e-05	0.000836004	0.261837	0.00149555	0.00652839
brain-mir-192	brain-mir-192	7.81682	3.61234	2.16392	1.11365	6.55714	3.10714	2.11034	1.07748	9.32594e-05	0.000836004	0.261837	0.00149555	0.00652839
hsa-mir-576	hsa-miR-576-5p	417.83	311.568	1.34106	0.423369	393.307	291.279	1.35028	0.433257	0.00268532	0.0104498	0.261364	0.00145905	0.00652839
hsa-mir-4746	hsa-miR-4746-5p	25.8515	17.1409	1.50817	0.592804	23.8143	12.8393	1.8548	0.891262	0.0124205	0.0389692	0.265625	0.00177726	0.00749734
hsa-mir-641	hsa-miR-641	16.1689	10.0266	1.6126	0.689386	15.6357	9.625	1.62449	0.699987	0.000595056	0.00311165	0.266572	0.00185575	0.00776321
hsa-mir-484	hsa-miR-484	34496.1	21915.5	1.57405	0.654481	33664.2	18412.2	1.82837	0.870557	0.000692446	0.00327932	0.269886	0.0020076	0.00832905
hsa-mir-10a	hsa-miR-10a-5p	1137.32	664.679	1.71109	0.774913	1118.88	672.414	1.66397	0.734631	0.000205261	0.00141152	0.275568	0.00275786	0.0111649
brain-mir-403	brain-mir-403	7.45015	3.51753	2.118	1.08271	6.12143	3.475	1.76156	0.816855	9.86672e-05	0.000851262	0.28267	0.00376435	0.0146489
hsa-mir-30b	hsa-miR-30b-5p	711.542	473.242	1.50355	0.58837	664.921	415.457	1.60046	0.678484	0.00146763	0.00603894	0.283144	0.00383108	0.0147939
hsa-mir-26a-1	hsa-miR-26a-5p	8829.43	5966.45	1.47985	0.565448	8400.1	5459.49	1.53862	0.621641	0.000642331	0.00318501	0.283617	0.00388015	0.014869
hsa-let-7f-1	hsa-let-7f-1-3p	6.72589	4.10617	1.638	0.711933	6.97143	3.58571	1.94422	0.959194	0.00173937	0.00704163	0.284091	0.00399908	0.0152086
hsa-mir-4435-1	hsa-miR-4435	72.1841	47.0458	1.53434	0.617615	69.5107	43.4179	1.60097	0.678947	0.000545014	0.00287997	0.284564	0.00407645	0.0152715
hsa-mir-4435-2	hsa-miR-4435	72.1841	47.0458	1.53434	0.617615	69.5107	43.4179	1.60097	0.678947	0.000545014	0.00287997	0.284564	0.00407645	0.0152715
hsa-mir-654	hsa-miR-654-3p	51.0228	31.9795	1.59548	0.673992	39.8393	20.6679	1.9276	0.946803	0.084008	0.181776	0.288352	0.00477997	0.0177744
hsa-mir-4742	hsa-miR-4742-3p	67.1836	37.7471	1.77984	0.831745	66.4107	35.85	1.85246	0.889443	3.45671e-05	0.000403551	0.291193	0.00537851	0.0197081
hsa-mir-26a-2	hsa-miR-26a-5p	9118.38	6128.59	1.48784	0.573221	8400.1	5813.53	1.44492	0.530992	0.00062651	0.00318501	0.291667	0.00543361	0.0197657
brain-mir-182	brain-mir-182	5.09315	2.97305	1.71311	0.776615	4.82143	1.65714	2.90948	1.54076	0.00786488	0.0263211	0.29214	0.00559325	0.0200558
hsa-mir-125a	hsa-miR-125a-5p	958.4	672.332	1.42549	0.511455	863.693	480.164	1.79874	0.84699	0.0752454	0.166402	0.292614	0.00569272	0.0202677
hsa-mir-10b	hsa-miR-10b-5p	940.183	597.687	1.57304	0.653551	890.643	602.814	1.47747	0.563133	0.00136246	0.0056525	0.293561	0.0059179	0.020921
hsa-mir-328	hsa-miR-328	685.229	356.797	1.9205	0.941484	630.45	281.65	2.23842	1.16248	4.03643e-05	0.00043651	0.299716	0.00757359	0.0264704
hsa-let-7d	hsa-let-7d-3p	787.751	320.978	2.45422	1.29526	557.443	310.414	1.7958	0.844629	0.000104269	0.000872388	0.300663	0.00787865	0.0267604
hsa-mir-1303	hsa-miR-1303	5.54405	3.46299	1.60094	0.678923	5.02143	2.45714	2.0436	1.03112	0.0214269	0.0554448	0.300663	0.00788517	0.0267604
hsa-mir-3158-2	hsa-miR-3158-3p	614.346	451.127	1.3618	0.445518	603.068	409.654	1.47214	0.557916	0.0110353	0.0350615	0.302083	0.00832396	0.0273746
hsa-mir-3158-1	hsa-miR-3158-3p	614.346	451.127	1.3618	0.445518	603.068	409.654	1.47214	0.557916	0.0110353	0.0350615	0.302083	0.00832396	0.0273746
hsa-mir-323b	hsa-miR-323b-3p	12.4811	6.78279	1.84011	0.879794	8.58214	4.7	1.82599	0.868677	0.0262955	0.0663333	0.302083	0.00834325	0.0273746
hsa-mir-4755	hsa-miR-4755-5p	11.275	6.04805	1.86424	0.898585	9.90357	5.91429	1.67452	0.743745	0.000129666	0.00101357	0.302557	0.00849903	0.0277046
hsa-mir-5094	hsa-miR-5094	4.62827	2.75032	1.68281	0.750872	4.27143	2.35714	1.81212	0.857679	0.00117146	0.00498365	0.304451	0.00915097	0.0296373
hsa-mir-644b	hsa-miR-644b-3p	14.0126	10.0364	1.39619	0.481493	13.7571	9.45	1.45578	0.541795	0.00794797	0.026423	0.307292	0.0102181	0.0328813
hsa-mir-421	hsa-miR-421	109.1	82.4584	1.32309	0.403906	106.229	79.2679	1.34012	0.422364	0.00700821	0.0237362	0.308239	0.0105931	0.033871
brain-mir-412	brain-mir-412	6.3622	3.04805	2.0873	1.06164	5.05714	2.95	1.71429	0.777608	0.00335905	0.0123989	0.309659	0.0111922	0.0351154
brain-mir-413	brain-mir-413	6.3622	3.04805	2.0873	1.06164	5.05714	2.95	1.71429	0.777608	0.00335905	0.0123989	0.309659	0.0111922	0.0351154
hsa-mir-181a-2	hsa-miR-181a-2-3p	317.057	245.664	1.29061	0.368054	310.414	236.157	1.31444	0.394448	0.0023805	0.00933604	0.310606	0.0115667	0.0360652
hsa-mir-330	hsa-miR-330-3p	5.66667	3.69448	1.53382	0.617129	5.45714	3.17143	1.72072	0.783013	0.0047076	0.0168801	0.312973	0.0126881	0.0393176
hsa-mir-148a	hsa-miR-148a-5p	63.5118	49.9084	1.27257	0.34774	55.9929	42.6857	1.31175	0.391489	0.0290794	0.0722666	0.314867	0.0136155	0.0414088
hsa-mir-139	hsa-miR-139-5p	5.43229	3.1961	1.69966	0.765247	5.03571	2.88929	1.74289	0.801484	0.00566373	0.0197444	0.316761	0.0146083	0.0433927
hsa-mir-942	hsa-miR-942	869.063	479.388	1.81286	0.858266	818.943	436.107	1.87785	0.90908	2.65106e-05	0.000332708	0.318655	0.0156426	0.0461917
hsa-mir-3605	hsa-miR-3605-3p	526.845	266.492	1.97696	0.983285	398.157	248.179	1.60432	0.681959	0.000177375	0.00129316	0.320076	0.0164906	0.048411
