# Supplementary material for: A blood based 12-miRNA signature of Alzheimer disease patients
Source: Genome Biol. 2013 Jul 29;14(7):R78. doi: 10.1186/gb-2013-14-7-r78 (PMC4053778; doi:10.1186/gb-2013-14-7-r78)
Supplement: Additional file 3 — Table S2. Table listing all novel mature miRNAs. [file gb-2013-14-7-r78-S3.XLSX]

## Sheet: novel mirnas
novel mirna	chromosome	strand	start	stop	precursor sequence	major sequence	minor sequence
brain-mir-427	19	-	1253359	1253424	GGGGUGGCGGAGGUUUCUGAGAAGUGACAUAGGCUGGGAUGACUCAGAACCGACCGCCUCCCAGC	UCAGAACCGACCGCCUCCCAGC	GGGGUGGCGGAGGUUUCUGAGA
brain-mir-426	22	-	41352708	41352772	CCACCACGCCUGGCCUAAGAGUGUGUUUCUUAAAGGUAAAGACUUGAGGUCGGACAUGGUGGCU	UUGAGGUCGGACAUGGUGGCU	CCACCACGCCUGGCCUAAGAGU
brain-mir-328	9	-	35710680	35710733	CCCUGGGGUUCUGAGGACAUGCUCUGACUCCCCUGAUGUCCUCUGUUCCUCAG	CCCUGGGGUUCUGAGGACAUGCU	UGAUGUCCUCUGUUCCUCAG
brain-mir-329	12	+	1914340	1914405	UCGAGGACCCCCCCUGCCUGGCCUUCGAGUCUGGAGGGAGGCCAGGAGGAGGAGGUCCUGUGAGC	UCGAGGACCCCCCCUGCCUGG	AGGAGGAGGAGGUCCUGUGAGC
brain-mir-138	16	+	15019798	15019860	CAGGCAGAAGUGGGGCUGACAGGGCAGAGGGUUGCGCCCCCUCACCAUCCCUUCUGCCUGCA	CCUCACCAUCCCUUCUGCCUGCA	CAGGCAGAAGUGGGGCUGA
brain-mir-136	8	+	145725590	145725644	CGGCGGUGCGGCUGUGGGAGGGCUGCCGGUCGCGCUCCCUCUGAGCCUGCCGCC	CUCCCUCUGAGCCUGCCGCC	CGGCGGUGCGGCUGUGGGAGGG
brain-mir-344	3	-	12994520	12994587	UUACUGAGGGGAUGAAGGAUCAGGCCCUAUCAGCAGCUGACUGGCCUCCCUUCCUGCCCCUCAGAGA	CUCCCUUCCUGCCCCUCAGAGA	UUACUGAGGGGAUGAAGGAU
brain-mir-293	14	-	65252344	65252402	UUGGUGAGGACCCCAAGCUCGGCACUAUUGUGACUGUGCUUUUGGCUUCCUUUCCAGG	UUGGUGAGGACCCCAAGCUCGG	UGUGCUUUUGGCUUCCUUUCCAGG
brain-mir-93	3	+	179062349	179062397	AGUCUUGCUCUGUCGCCCCGGUUGGAGUGCAGUGGUGAGAUCUCGGCU	AGUCUUGCUCUGUCGCCCCGG	GGAGUGCAGUGGUGAGAUCUCGGCU
brain-mir-96	16	-	87868198	87868258	GGGCAUGGGGGAGGGAGGCUGGACAGGAGAGGGCUCACCCAGGCCCUGUCCUCUGCCCCA	AGGCCCUGUCCUCUGCCCCA	GGGCAUGGGGGAGGGAGGCUGG
brain-mir-95	13	-	114988797	114988883	AGUCUUGCUCUGUCGCCCCGGUUGGAGUGCAGUGGCGCGUUCUCGGCUCACUGCAACCUCCAUCUCCCAGGUUCAAGCGAUUCUCC	AGUCUUGCUCUGUCGCCCCGG	CAGGUUCAAGCGAUUCUCC
brain-mir-94	22	-	36682891	36682947	UGGGGUGGAGGGCCAAGGAGCUGGGUGGGGUGCCAAGCCUCUGUCCCCACCCCAGG	AAGCCUCUGUCCCCACCCCAGG	UGGGGUGGAGGGCCAAGGA
brain-mir-27	17	+	79660842	79660897	GUGGGGCCGGAGGGGCGUCACGUGCACCCAAGUGACGCCCCUUCUGAUUCUGCCU	ACGCCCCUUCUGAUUCUGCCU	GUGGGGCCGGAGGGGCGUCA
brain-mir-24	11	+	76156409	76156473	UAUCCGCUGGCUUACUCUCUCUCGGUUGUCCUCUCCGCUGGGGAGGGAGUGAGGCGCGGGUGCC	UAUCCGCUGGCUUACUCUCU	GGAGUGAGGCGCGGGUGCC
brain-mir-25	10	-	1102581	1102637	GCCCCGCAGCCCCGAGGGGUCUGGGCGCGCUGAAGACCCCUUCGGCUGCUGGGCCA	ACCCCUUCGGCUGCUGGGCCA	GCCCCGCAGCCCCGAGGGGUCU
brain-mir-23	19	+	57950479	57950542	UUAGUGGCUCCCUCUGCCUGCAGAAUGGAAGACCACGUGCAGGUGAGGGUGGAGCCACCGAUA	UUAGUGGCUCCCUCUGCCUGCA	CAGGUGAGGGUGGAGCCACCGAUA
brain-mir-167	17	-	42344331	42344386	UCCUCUUAGAAUCCCCAAACCACUUCACAGAAUGCUUUGGGGAUUCUAAGAGUUA	UCCUCUUAGAAUCCCCAAACC	CUUUGGGGAUUCUAAGAGUUA
brain-mir-161	18	-	3448117	3448159	CUUCGAAAGCGGCUUCGGCUGCCUCGGCCGCUUUCGAAGCCA	CUUCGAAAGCGGCUUCGGCU	CCUCGGCCGCUUUCGAAGCCA
brain-mir-392	21	+	46923862	46923924	CAGAGGGAACCCGGCGCUGUCAGACACCACCUCAGCGAGACCCCGCCUGUCUCUCUCUUGCA	CCCGCCUGUCUCUCUCUUGCA	CAGAGGGAACCCGGCGCUGUCA
brain-mir-431	15	-	56657482	56657536	UGCUGCGAGCGGCGCGAGCCUCUGGCAGCGGGCUCGGCCUUUGCUCGCAGCACU	CUCGGCCUUUGCUCGCAGCACU	UGCUGCGAGCGGCGCGAGCC
brain-mir-192	12	+	88194	88255	GAGAGGAACAUGGGCUCAGGACAGCGGGUGUCAUCUUGCCUGACCCCCAUGUCGCCUCUGU	CCUGACCCCCAUGUCGCCUCUGU	GAGAGGAACAUGGGCUCAGGACA
brain-mir-190	1	-	17370	17431	GAGAGGAACAUGGGCUCAGGACAGCGGGUGUCAGCUUGCCUGACCCCCAUGUCGCCUCUGU	CCUGACCCCCAUGUCGCCUCUGU	GAGAGGAACAUGGGCUCAGGACA
brain-mir-30	16	-	30582938	30582998	CGGCGGCUCCAGGGACCUGGCGGCCGCCGAUCGGGGCUGCGAGGCCCCAUGGCGCCGCCC	CGGCGGCUCCAGGGACCUGGCG	CGAGGCCCCAUGGCGCCGCCC
brain-mir-159	7	-	7092955	7093017	CUGGGGAUGGGAACUGUUGGGAAAAACUCAAACUGUGUUUUUUCCUCUGCUCUCAUACCACA	UUUCCUCUGCUCUCAUACCACA	CUGGGGAUGGGAACUGUUGGGA
brain-mir-48	19	+	13063444	13063504	UGGGGAGAGGAGGGGACCAGGGCUGUGAAUUACCUUCCCUUCCCCACCCUCUCCUGCAGC	CUUCCCCACCCUCUCCUGCAGC	UGGGGAGAGGAGGGGACCAGGGCU
brain-mir-203	1	-	161416444	161416505	UUGGGCUCCACGGGUGUCAGCGGCUUUGGUAGUAAUGGCAGCGGAACUUGAGGAGCCGAGA	AGCGGAACUUGAGGAGCCGAGA	UUGGGCUCCACGGGUGUCAGCG
brain-mir-202	1	-	161431235	161431296	UUGGGCUCCACGGGUGUCAGCGGCUUUGGUAGUAAUGGCAGCGGAACUUGAGGAGCCGAGA	AGCGGAACUUGAGGAGCCGAGA	UUGGGCUCCACGGGUGUCAGCG
brain-mir-205	1	-	161423824	161423885	UUGGGCUCCACGGGUGUCAGCGGCUUUGGUAGUAAUGGCAGCGGAACUUGAGGAGCCGAGA	AGCGGAACUUGAGGAGCCGAGA	UUGGGCUCCACGGGUGUCAGCG
brain-mir-204	1	-	161438615	161438676	UUGGGCUCCACGGGUGUCAGCGGCUUUGGUAGUAAUGGCAGCGGAACUUGAGGAGCCGAGA	AGCGGAACUUGAGGAGCCGAGA	UUGGGCUCCACGGGUGUCAGCG
brain-mir-379	19	-	13210549	13210606	AGGGCAGGAGGGGCCGCCCUUUGGGCCAUGGCACCAACCCGGCCCUCCUUGUCCACA	AACCCGGCCCUCCUUGUCCACA	AGGGCAGGAGGGGCCGCCCUUUGG
brain-mir-188	16	-	67053	67114	GAGAGGAACAUGGGCUCAGGACAGCGGGUGUCAGCUUGCCUGACCCCCAUGUCGCCUCUGU	CCUGACCCCCAUGUCGCCUCUGU	GAGAGGAACAUGGGCUCAGGACA
brain-mir-189	15	+	102513732	102513793	GAGAGGAACAUGGGCUCAGGACAGCGGGUGUCAGCUUGCCUGACCCCCAUGUCGCCUCUGU	CCUGACCCCCAUGUCGCCUCUGU	GAGAGGAACAUGGGCUCAGGACA
brain-mir-182	17	+	76136835	76136898	AGAGUUGCUGCCGCUGCUGUCCUCACACCCGCUCGUGGGAAGCAGCGCCUGUCGCAACUCGCC	GAAGCAGCGCCUGUCGCAACUCGCC	AGAGUUGCUGCCGCUGCUGUC
brain-mir-117	3	-	32547798	32547853	AAAGUAAUUGUGGUUUUUGCAUUUAAAGUAAUGGCCAAAACCGCGAUUACUCUUG	CAAAACCGCGAUUACUCUUG	AAAGUAAUUGUGGUUUUUGCA
brain-mir-116	17	+	42357769	42357831	CCUGGCGUGGACGACUGGCCUUCCUCUCCUCUCUCCUGAAGCCCGUCGGACCUCCGCCAUGC	AGCCCGUCGGACCUCCGCCAUGC	CCUGGCGUGGACGACUGGCC
brain-mir-112	22	+	31284148	31284211	UUAGGGAGGCGAGAUUGAGCCUUUUGUGAGGUUACAAAUUAAAGCUCUGUCUGUGUCUCUAGG	AGCUCUGUCUGUGUCUCUAGG	UUAGGGAGGCGAGAUUGAGC
brain-mir-367	1	-	43831293	43831346	AUGGGGGUGUGCAGUGGGAUCUGUCUGACAUCCGCCCUCUGUACCUCCCCAGA	CCGCCCUCUGUACCUCCCCAGA	AUGGGGGUGUGCAGUGGGAU
brain-mir-403	7	-	107384461	107384527	GCCGGGAGGCGGAAGUCCAAGCAGGUUGUCCCAAUUUUGGCCUGCAAAGACUUCCUUCUCUCGCCU	AAAGACUUCCUUCUCUCGCCU	GCCGGGAGGCGGAAGUCCAAG
brain-mir-248	2	-	88355217	88355278	GGCGGCGGAGGCGGCGGUGGCGGCAGCGGUUGUUCCUGCCUCUCCGCCACCUCCACCGCGG	CUCUCCGCCACCUCCACCGCGG	GGCGGCGGAGGCGGCGGUG
brain-mir-412	19	+	581098	581177	UCCCGGACCCAGCCCUCAGGACUGGGUGAGGGGCCUAGACUGGGGGUCCCGGACCCAGCCCUCCGGACUGGGUGAGGGG	UCCCGGACCCAGCCCUCAGGACU	CCUCCGGACUGGGUGAGGGG
brain-mir-413	19	+	580899	580978	UCCCGGACCCAGCCCUCAGGACUGGGUGAGGGGCCUAGACUGGGGGUCCCGGACCCAGCCCUCCGGACUGGGUGAGGGG	UCCCGGACCCAGCCCUCAGGACU	CCUCCGGACUGGGUGAGGGG
brain-mir-53	20	-	47730586	47730648	CCCAGGACAGUUUCAGUGAUGCAAAUUGUGUGCCCUCUGGUUCAGCUGAAACAGUCCUGGAC	CCCAGGACAGUUUCAGUGAUG	UCAGCUGAAACAGUCCUGGAC
brain-mir-140	16	+	16418449	16418511	CAGGCAGAAGUGGGGCUGACAGGGCAGAGGGUUGCGCCCCCUCACCAUCCCUUCUGCCUGCA	CCUCACCAUCCCUUCUGCCUGCA	CAGGCAGAAGUGGGGCUGA
brain-mir-141	16	+	16462737	16462799	CAGGCAGAAGUGGGGCUGACAGGGCAGAGGGUUGCGCCCCCUCACCAUCCCUUCUGCCUGCA	CCUCACCAUCCCUUCUGCCUGCA	CAGGCAGAAGUGGGGCUGA
brain-mir-142	16	-	18437870	18437932	CAGGCAGAAGUGGGGCUGACAGGGCAGAGGGUUGCGCCCCCUCACCAUCCCUUCUGCCUGCA	CCUCACCAUCCCUUCUGCCUGCA	CAGGCAGAAGUGGGGCUGA
brain-mir-143	16	-	15227932	15227994	CAGGCAGAAGUGGGGCUGACAGGGCAGAGGGUUGCGCCCCCUCACCACCCCUUCUGCCUGCA	CCUCACCACCCCUUCUGCCUGCA	CAGGCAGAAGUGGGGCUGA
brain-mir-216	X	-	48455954	48456014	AUCGGGGACCACCUCCGGGGCUGCCUCCGGUUCUUGAGGCCCCCCGGAGCGGCCCUGAGA	CCCCCCGGAGCGGCCCUGAGA	AUCGGGGACCACCUCCGGGGCU
brain-mir-219	2	-	219144848	219144908	UUGGGAUUGACGCCACAUGUCUCAGGUCCCCAGCUGAGUCAAGUGUCAUCUGUCCCUAGG	UCAAGUGUCAUCUGUCCCUAGG	UUGGGAUUGACGCCACAUGUCU
brain-mir-104	11	-	118965339	118965423	UCCGGUAGGGUUCGGGCCUUCCGGAUGCGGCUUGGGCGCUCUUCGGGGACCUCCGUGGCGCGGAAGACCCGAGCCUGCCGGGGG	UCCGGUAGGGUUCGGGCCUUCC	GAAGACCCGAGCCUGCCGGGGG
brain-mir-225	21	+	34922970	34923034	AGUUGCCAGGGCUGCCUUUGGUGACAGCAGCAGUAGAGUUGCCAGAGCAGCCUGCGGUAACAGU	AGUUGCCAGGGCUGCCUUUGGUG	CCAGAGCAGCCUGCGGUAACAGU
brain-mir-2	1	-	182360850	182360925	AGAGUCGAGAGUGGGAGAAGAGCGGAGCGUGUGAGCAGUACUGCGGCCUCCUCUCCUCUCCUAACCUCGCUCUCG	CCUCUCCUAACCUCGCUCUCG	AGAGUCGAGAGUGGGAGAAGAGC
