# Supplementary material for: A blood based 12-miRNA signature of Alzheimer disease patients
Source: Genome Biol. 2013 Jul 29;14(7):R78. doi: 10.1186/gb-2013-14-7-r78 (PMC4053778; doi:10.1186/gb-2013-14-7-r78)
Supplement: Additional file 4 — Table S3. Table listing patient characteristics and indicates which samples are included in NGS analysis and/or in the RT-qPCR. [file gb-2013-14-7-r78-S4.XLSX]

## Sheet: overview
	Number	Age (mean ± SD)	Sex (female/male)	MMSE (mean ± SD)
Alzheimer disease	106	72.7 (10.4)	53/53	18.9 (3.4)
healthy control	22	67.1 (7.5)	11/11	29.3 (1.2)
mild cognitive impairment	18	73.9 (6.2)	9/9	25.3 (1.4)
muliple sclerosis	16	32.3 (10.7)	12/4	not available
Parkinson disease	9	69.7 (9.0)	1/8	25.2 (4.2)
major depression	15	45.2 (9.1)	0/15	not available
bipolar disorder	15	41.9 (13.7)	14/1	29.5 (1.6)
schizophrenia	14	41.7 (7.9)	1/13	26.1 (4.3)

## Sheet: single patient details
sample ID	Diagnosis	NGS	qRT-PCR	gender	date of blood collection	Age	ethnicity	Mini-Mental State Examination (MMSE)
AD001	Alzheimer disease	yes	yes	female	2007-11-02	77	CAUC	26
AD002	Alzheimer disease	yes	yes	male	2007-12-07	74	CAUC	23
AD003	Alzheimer disease	yes	yes	male	2008-03-25	68	CAUC	24
AD004	Alzheimer disease	yes	yes	female	2009-12-08	75	CAUC	21
AD005	Alzheimer disease	yes	yes	male	2009-01-08	74	CAUC	15
AD006	Alzheimer disease	yes	yes	male	2008-08-20	76	CAUC	15
AD007	Alzheimer disease	yes	yes	male	2008-05-15	79	CAUC	17
AD008	Alzheimer disease	yes	no	female	2010-09-16	75	CAUC	16
AD009	Alzheimer disease	yes	yes	male	2010-09-29	77	CAUC	20
AD010	Alzheimer disease	yes	yes	female	2008-04-01	72	CAUC	15
AD011	Alzheimer disease	yes	yes	male	2008-07-17	76	CAUC	22
AD012	Alzheimer disease	yes	yes	male	2010-06-21	61	CAUC	17
AD013	Alzheimer disease	yes	yes	female	2010-08-12	51	CAUC	18
AD014	Alzheimer disease	yes	yes	female	2011-01-06	55	CAUC	17
AD015	Alzheimer disease	yes	no	female	2008-10-02	70	CAUC	15
AD016	Alzheimer disease	yes	yes	female	2008-10-29	78	CAUC	15
AD017	Alzheimer disease	yes	yes	male	2009-01-15	81	CAUC	21
AD018	Alzheimer disease	yes	yes	female	2009-09-18	72	CAUC	18
AD019	Alzheimer disease	yes	no	female	2009-05-13	69	CAUC	21
AD020	Alzheimer disease	yes	yes	female	2009-09-02	68	CAUC	21
AD021	Alzheimer disease	yes	no	female	2009-06-09	70	CAUC	15
AD022	Alzheimer disease	yes	no	female	2009-06-10	75	CAUC	18
AD023	Alzheimer disease	yes	yes	male	2010-09-21	57	CAUC	26
AD024	Alzheimer disease	yes	yes	male	2010-09-30	75	CAUC	17
AD025	Alzheimer disease	yes	no	female	2009-07-09	71	CAUC	15
AD026	Alzheimer disease	yes	yes	male	2009-07-09	74	CAUC	15
AD027	Alzheimer disease	yes	yes	male	2009-10-20	72	CAUC	17
AD028	Alzheimer disease	yes	no	female	2009-11-06	69	CAUC	18
AD029	Alzheimer disease	yes	yes	female	2010-05-18	63	CAUC	16
AD030	Alzheimer disease	yes	yes	male	2010-06-14	80	CAUC	15
AD031	Alzheimer disease	yes	no	male	2010-02-23	62	CAUC	15
AD032	Alzheimer disease	yes	yes	male	2010-04-05	75	CAUC	17
AD033	Alzheimer disease	yes	yes	female	2010-03-22	56	CAUC	15
AD034	Alzheimer disease	yes	yes	female	2011-01-20	57	CAUC	19
AD035	Alzheimer disease	yes	yes	male	2011-02-17	80	CAUC	20
AD036	Alzheimer disease	yes	no	male	2010-09-01	81	CAUC	15
AD037	Alzheimer disease	yes	yes	female	2010-10-26	76	CAUC	26
AD038	Alzheimer disease	yes	yes	female	2010-11-11	60	CAUC	23
AD039	Alzheimer disease	yes	yes	female	2010-11-11	63	CAUC	26
AD040	Alzheimer disease	yes	yes	female	2011-06-23	64	AA	20
AD041	Alzheimer disease	yes	yes	male	2010-12-16	65	CAUC	17
AD042	Alzheimer disease	yes	yes	female	2011-03-11	74	CAIC	16
AD043	Alzheimer disease	yes	no	female	2011-01-13	59	CAUC	22
AD044	Alzheimer disease	yes	yes	female	2011-01-20	72	CAUC/HISP	24
AD045	Alzheimer disease	yes	yes	male	2010-12-13	63	CAUC	18
AD046	Alzheimer disease	yes	yes	male	2011-02-14	78	CAUC	15
AD047	Alzheimer disease	yes	no	male	2011-09-06	78	CAUC	21
AD048	Alzheimer disease	yes	no	male	2011-08-24	79	CAUC	19
AD049	Alzheimer disease	no	yes	female	2008-09-23	78	CAUC	16
AD050	Alzheimer disease	no	yes	female	2008-11-10	76	HISP	18
AD051	Alzheimer disease	no	yes	male	2011-01-03	53	AA	19
AD052	Alzheimer disease	no	yes	male	2010-09-02	72	AA	19
AD053	Alzheimer disease	no	yes	female	2008-09-25	77	CAUC	14
AD054	Alzheimer disease	no	yes	female	2008-07-08	78	CAUC	14
AD055	Alzheimer disease	no	yes	male	2008-07-16	87	CAUC	19
AD056	Alzheimer disease	no	yes	female	2010-06-28	56	CAUC	20
AD057	Alzheimer disease	no	yes	female	2008-04-15	69	HISP	14
AD058	Alzheimer disease	no	yes	male	2008-05-20	79	AA	16
AD059	Alzheimer disease	no	yes	female	2008-06-03	82	HISP	16
AD060	Alzheimer disease	no	yes	male	2008-06-24	80	AA	25
AD061	Alzheimer disease	no	yes	male	2008-09-22	70	HISP	16
AD062	Alzheimer disease	no	yes	male	2008-07-17	84	CAUC	21
AD063	Alzheimer disease	no	yes	male	2010-11-16	70	AA	19
AD064	Alzheimer disease	no	yes	female	2009-09-18	86	CAUC	14
AD065	Alzheimer disease	no	yes	female	2009-06-08	86	CAUC	17
AD066	Alzheimer disease	no	yes	female	2009-07-09	90	CAUC	21
AD067	Alzheimer disease	no	yes	female	2010-02-18	82	CAUC	16
AD068	Alzheimer disease	no	yes	female	2011-08-04	72	CAUC	19
AD069	Alzheimer disease	no	yes	male	2010-02-23	76	AA	18
AD070	Alzheimer disease	no	yes	male	2010-02-23	54	AA	14
AD071	Alzheimer disease	no	yes	female	2010-04-06	89	AA	17
AD072	Alzheimer disease	no	yes	female	2010-04-23	86	CAUC	15
AD073	Alzheimer disease	no	yes	male	2011-11-21	62	CAUC	19
AD074	Alzheimer disease	no	yes	male	2011-12-01	88	CAUC	26
AD075	Alzheimer disease	no	yes	female	2012-03-08	70	CAUC	22
AD076	Alzheimer disease	no	yes	male	2012-03-08	76	CAUC	22
AD077	Alzheimer disease	no	yes	female	2011-07-26	79	CAUC	23
AD078	Alzheimer disease	no	yes	male	2011-09-28	82	CAUC	21
AD079	Alzheimer disease	no	yes	male	2010-11-10	50	HISP	19
AD080	Alzheimer disease	no	yes	female	2011-04-07	86	CAUC	20
AD081	Alzheimer disease	no	yes	male	2010-12-09	52	AA	22
AD082	Alzheimer disease	no	yes	female	2011-02-14	58	AA	14
AD083	Alzheimer disease	no	yes	male	2011-01-19	73	HISP	20
AD084	Alzheimer disease	no	yes	male	2011-05-03	86	CAUC	21
AD085	Alzheimer disease	no	yes	female	2012-03-28	74	CAUC	26
AD086	Alzheimer disease	no	yes	male	2012-05-16	80	CAUC	25
AD087	Alzheimer disease	no	yes	male	2011-06-07	84	CAUC	23
AD088	Alzheimer disease	no	yes	male	2012-06-01	83	CAUC	20
AD089	Alzheimer disease	no	yes	female	2012-06-19	79	CAUC	20
AD090	Alzheimer disease	no	yes	male	2012-03-21	86	CAUC	15
AD091	Alzheimer disease	no	yes	female	2012-03-14	68	CAUC	24
AD092	Alzheimer disease	no	yes	male	2012-03-07	79	CAUC	21
AD093	Alzheimer disease	no	yes	female	2012-06-21	91	CAUC	20
AD094	Alzheimer disease	no	yes	female	2012-07-10	83	CAUC	21
AD095	Alzheimer disease	no	yes	male	2012-06-11	78	CAUC	21
AD096	Alzheimer disease	no	yes	male	2012-05-15	60	HISP	20
AD097	Alzheimer disease	no	yes	female	2012-06-26	61	HISP	17
AD098	Alzheimer disease	no	yes	female	2007-05-17	85	CAUC	not available
AD099	Alzheimer disease	no	yes	male	2007-06-06	59	CAUC	not available
AD100	Alzheimer disease	no	yes	male	2007-07-05	86	CAUC	not available
AD101	Alzheimer disease	no	yes	female	2007-07-11	59	CAUC	not available
AD102	Alzheimer disease	no	yes	male	2007-07-24	81	CAUC	not available
AD103	Alzheimer disease	no	yes	female	2007-07-25	57	not available	not available
AD104	Alzheimer disease	no	yes	male	2008-08-06	87	not available	not available
AD105	Alzheimer disease	no	yes	male	2008-08-23	71	not available	not available
AD106	Alzheimer disease	no	yes	female	not available	45	not available	not available
C01	healthy control	yes	yes	male	2006-05-23	76	CAUC	30
C02	healthy control	yes	yes	female	2006-06-30	60	CAUC	30
C03	healthy control	yes	yes	female	2006-07-13	60	CAUC	30
C04	healthy control	yes	yes	female	2006-09-14	76	CAUC	30
C05	healthy control	yes	yes	female	2006-09-25	60	CAUC	29
C06	healthy control	yes	yes	male	2006-09-25	83	CAUC	30
C07	healthy control	yes	yes	male	2007-01-09	61	CAUC	25
C08	healthy control	yes	yes	male	2007-01-17	77	CAUC	27
C09	healthy control	yes	yes	male	2007-01-23	63	CAUC	29
C10	healthy control	yes	yes	male	2007-01-25	75	CAUC	29
C11	healthy control	yes	yes	male	2007-02-07	63	CAUC	30
C12	healthy control	yes	yes	male	2007-03-01	64	CAUC	30
C13	healthy control	yes	yes	female	2007-03-19	71	CAUC	30
C14	healthy control	yes	yes	female	2007-10-30	60	CAUC	30
C15	healthy control	yes	yes	male	2008-02-05	75	CAUC	29
C16	healthy control	yes	yes	female	2008-03-14	60	CAUC	30
C17	healthy control	yes	yes	female	2008-10-03	66	CAUC	30
C18	healthy control	yes	no	female	2009-02-20	60	CAUC	29
C19	healthy control	yes	yes	male	2009-03-04	61	CAUC	30
C20	healthy control	yes	yes	female	2009-07-15	74	CAUC	30
C21	healthy control	yes	yes	female	2009-09-16	71	CAUC	30
C22	healthy control	yes	yes	male	2010-05-26	60	HISP	29
MCI01	mild cognitive impairment	no	yes	female	2008-08-11	79	CAUC	27
MCI02	mild cognitive impairment	no	yes	female	2009-01-22	54	CAUC	24
MCI03	mild cognitive impairment	no	yes	male	2007-11-01	80	CAUC	25
MCI04	mild cognitive impairment	no	yes	male	2008-03-20	78	CAUC	25
MCI05	mild cognitive impairment	no	yes	female	2010-09-02	72	CAUC	24
MCI06	mild cognitive impairment	no	yes	female	2010-09-27	75	CAUC	24
MCI07	mild cognitive impairment	no	yes	female	2009-09-23	71	CAUC	24
MCI08	mild cognitive impairment	no	yes	male	2008-08-19	75	CAUC	26
MCI09	mild cognitive impairment	no	yes	male	2009-09-29	76	CAUC	28
MCI10	mild cognitive impairment	no	yes	male	2010-10-25	79	CAUC	25
MCI11	mild cognitive impairment	no	yes	female	2010-10-22	71	CAUC	23
MCI12	mild cognitive impairment	no	yes	male	2010-10-14	72	CAUC	26
MCI13	mild cognitive impairment	no	yes	male	2011-01-28	72	CAUC	27
MCI14	mild cognitive impairment	no	yes	female	2011-01-18	75	CAUC	26
MCI15	mild cognitive impairment	no	yes	female	2011-01-19	73	CAUC	27
MCI16	mild cognitive impairment	no	yes	female	2011-02-28	68	CAUC	23
MCI17	mild cognitive impairment	no	yes	male	2011-06-16	78	CAUC	25
MCI18	mild cognitive impairment	no	yes	male	2011-07-15	82	CAUC	26
CIS01	multiple sclerosis	no	yes	female	2011-01-26	23	not available	not available
CIS02	multiple sclerosis	no	yes	female	2011-03-04	49	not available	not available
CIS03	multiple sclerosis	no	yes	male	2011-03-11	28	not available	not available
CIS04	multiple sclerosis	no	yes	female	2011-03-24	50	not available	not available
CIS05	multiple sclerosis	no	yes	female	2011-04-08	45	not available	not available
CIS06	multiple sclerosis	no	yes	female	2011-04-18	34	not available	not available
CIS07	multiple sclerosis	no	yes	male	2011-05-02	19	not available	not available
CIS08	multiple sclerosis	no	yes	female	2011-05-25	24	not available	not available
CIS09	multiple sclerosis	no	yes	female	2011-06-01	22	not available	not available
CIS10	multiple sclerosis	no	yes	female	2011-06-06	30	not available	not available
CIS11	multiple sclerosis	no	yes	female	2011-06-29	26	not available	not available
CIS12	multiple sclerosis	no	yes	male	2011-09-15	38	not available	not available
CIS13	multiple sclerosis	no	yes	female	2011-10-05	29	not available	not available
CIS14	multiple sclerosis	no	yes	female	2011-10-11	30	not available	not available
CIS15	multiple sclerosis	no	yes	female	2011-10-13	49	not available	not available
CIS16	multiple sclerosis	no	yes	male	2011-10-20	21	not available	not available
PD01	Parkinson disease	no	yes	male	2012-06-12	75	CAUC	25
PD02	Parkinson disease	no	yes	male	2012-06-26	54	CAUC	25
PD03	Parkinson disease	no	yes	male	2012-06-27	67	HISP	25
PD04	Parkinson disease	no	yes	male	2012-07-11	61	CAUC	28
PD05	Parkinson disease	no	yes	male	2012-03-01	75	CAUC	30
PD06	Parkinson disease	no	yes	male	2012-05-15	84	CAUC	15
PD07	Parkinson disease	no	yes	female	2012-03-02	69	CAUC	26
PD08	Parkinson disease	no	yes	male	2012-05-21	76	CAUC	27
PD09	Parkinson disease	no	yes	male	2012-06-20	66	HISP	26
DEP01	major depression	no	yes	male	2003-01-30	43	CAUC	not available
DEP02	major depression	no	yes	male	2003-02-28	60	CAUC	not available
DEP03	major depression	no	yes	male	2003-02-28	26	CAUC	not available
DEP04	major depression	no	yes	male	2003-03-19	33	CAUC	not available
DEP05	major depression	no	yes	male	2003-03-06	55	CAUC	not available
DEP06	major depression	no	yes	male	2003-03-06	45	CAUC	not available
DEP07	major depression	no	yes	male	2003-03-06	48	CAUC	not available
DEP08	major depression	no	yes	male	2003-03-13	54	CAUC	not available
DEP09	major depression	no	yes	male	2003-03-06	43	CAUC	not available
DEP10	major depression	no	yes	male	2003-03-13	48	CAUC	not available
DEP11	major depression	no	yes	male	2003-03-13	55	CAUC	not available
DEP12	major depression	no	yes	male	2003-03-13	47	CAUC	not available
DEP13	major depression	no	yes	male	2004-03-20	46	CAUC	not available
DEP14	major depression	no	yes	male	2003-03-20	38	CAUC	not available
DEP15	major depression	no	yes	male	2003-03-20	37	CAUC	not available
BD01	bipolar disorder	no	yes	female	2004-03-26	53	CAUC	30
BD02	bipolar disorder	no	yes	female	2004-03-11	49	CAUC	30
BD03	bipolar disorder	no	yes	female	2004-03-05	53	CAUC	30
BD04	bipolar disorder	no	yes	female	2004-03-19	50	CAUC	29
BD05	bipolar disorder	no	yes	female	2004-03-30	34	CAUC	30
BD06	bipolar disorder	no	yes	female	2004-03-29	54	CAUC	30
BD07	bipolar disorder	no	yes	female	2004-05-05	34	CAUC	30
BD08	bipolar disorder	no	yes	female	2004-05-05	52	CAUC	30
BD09	bipolar disorder	no	yes	female	2004-05-17	63	CAUC	29
BD10	bipolar disorder	no	yes	female	2004-05-20	21	CAUC	30
BD11	bipolar disorder	no	yes	female	2004-05-24	55	CAUC	24
BD12	bipolar disorder	no	yes	female	2004-06-04	25	CAUC	30
BD13	bipolar disorder	no	yes	female	2004-07-28	25	CAUC	30
BD14	bipolar disorder	no	yes	female	2004-09-10	30	CAUC	30
BD15	bipolar disorder	no	yes	male	2004-12-02	31	CAUC	30
Schiz01	schizophrenia	no	yes	male	2005-08-31	38	CAUC	19
Schiz02	schizophrenia	no	yes	male	2005-08-31	54	CAUC	30
Schiz03	schizophrenia	no	yes	male	2005-08-31	48	CAUC	25
Schiz04	schizophrenia	no	yes	male	2005-08-31	61	CAUC	30
Schiz05	schizophrenia	no	yes	female	2005-06-09	55	CAUC	30
Schiz06	schizophrenia	no	yes	male	2006-04-13	44	CAUC	20
Schiz07	schizophrenia	no	yes	male	2006-04-13	33	CAUC	29
Schiz08	schizophrenia	no	yes	male	2006-04-13	47	CAUC	21
Schiz09	schizophrenia	no	yes	male	2006-05-31	36	CAUC	30
Schiz10	schizophrenia	no	yes	male	2006-05-15	46	CAUC	25
Schiz11	schizophrenia	no	yes	male	2006-05-15	51	CAUC	30
Schiz12	schizophrenia	no	yes	male	2006-06-14	38	CAUC	29
Schiz13	schizophrenia	no	yes	male	2006-07-14	42	CAUC	21
Schiz14	schizophrenia	no	yes	male	2007-02-07	47	CAUC	27
